# Supplementary material for: Ataxin-2 as a candidate blood biomarker for estimating disease status in cases of suspected glioblastoma recurrence
Source: Brain Tumor Pathol. 2025 Sep 22;43(2):43–55. doi: 10.1007/s10014-025-00517-z (PMC13076406; doi:10.1007/s10014-025-00517-z)
Supplement: Supplementary file 9 — Supplementary file9 (XLSX 15 KB) [file 10014_2025_517_MOESM9_ESM.xlsx]

## Sheet: Sheet1
Supplementaly Table 2	List of 290 candidates in 14 serum samples detected by SWATH-MS.
Protein.Names	Genes
UCP5_HUMAN	SLC25A14
ATX2_HUMAN	ATXN2
CRP_HUMAN	CRP
CAH1_HUMAN	CA1
KV621_HUMAN	IGKV6-21
LV211_HUMAN	IGLV2-11
PRDX2_HUMAN	PRDX2
HBD_HUMAN	HBD
HBA_HUMAN	HBA2
HBB_HUMAN	HBB
ADIPO_HUMAN	ADIPOQ
SAA1_HUMAN	SAA1
SAA2_HUMAN	SAA2
LV949_HUMAN	IGLV9-49
PI16_HUMAN	PI16
PLCH1_HUMAN	PLCH1
IBP2_HUMAN	IGFBP2
IGHD_HUMAN	IGHD
HV5X1_HUMAN	IGHV5-10-1
S10A8_HUMAN	S100A8
A0A075B7D0_HUMAN	IGHV1OR15-1
LV657_HUMAN	IGLV6-57
CRAC1_HUMAN	CRTAC1
HV601_HUMAN	IGHV6-1
S10A9_HUMAN	S100A9
A0A075B7B8_HUMAN	IGHV3OR16-12
APMAP_HUMAN	APMAP
CFAD_HUMAN	CFD
CO4B_HUMAN	C4B_2
FBLN3_HUMAN	EFEMP1
HV434_HUMAN	IGHV4-34
HCD2_HUMAN	HSD17B10
KVD16_HUMAN	IGKV1D-16
FIBA_HUMAN	FGA
FIBB_HUMAN	FGB
FIBG_HUMAN	FGG
ZA2G_HUMAN	AZGP1
HV551_HUMAN	IGHV5-51
GLPK2_HUMAN	GK2
VASN_HUMAN	VASN
KVD15_HUMAN	IGKV3D-15
LV151_HUMAN	IGLV1-51
GP108_HUMAN	GPR108
HV169_HUMAN	IGHV1-69
ITIH3_HUMAN	ITIH3
IGHA1_HUMAN	IGHA1
LBP_HUMAN	LBP
HV102_HUMAN	IGHV1-2
APOA4_HUMAN	APOA4
HV343_HUMAN	IGHV3-43
ZBTB4_HUMAN	ZBTB4
PARL_HUMAN	PARL
ATAD2_HUMAN	ATAD2
LV140_HUMAN	IGLV1-40
APOA_HUMAN	LPA
HV70D_HUMAN	IGHV2-70D
FHR1_HUMAN	CFHR1
ANT3_HUMAN	SERPINC1
IGHG1_HUMAN	IGHG1
HV374_HUMAN	IGHV3-74
CD14_HUMAN	CD14
A2MG_HUMAN	A2M
IGLL5_HUMAN	IGLL5
TFR1_HUMAN	TFRC
SYAM_HUMAN	AARS2
HV64D_HUMAN	IGHV3-64D
PLEK_HUMAN	PLEK
KV117_HUMAN	IGKV1-17
CADH5_HUMAN	CDH5
PEDF_HUMAN	SERPINF1
SYYC_HUMAN	YARS1
KVD20_HUMAN	IGKV3D-20
SEPP1_HUMAN	SELENOP
FHR5_HUMAN	CFHR5
LV208_HUMAN	IGLV2-8
GELS_HUMAN	GSN
ECM1_HUMAN	ECM1
HV372_HUMAN	IGHV3-72
SAMP_HUMAN	APCS
HV118_HUMAN	IGHV1-18
CO8A_HUMAN	C8A
CYTC_HUMAN	CST3
FBLN1_HUMAN	FBLN1
GPX3_HUMAN	GPX3
KNG1_HUMAN	KNG1
CO8G_HUMAN	C8G
APOD_HUMAN	APOD
A1AG1_HUMAN	ORM1
CO2_HUMAN	C2
HV349_HUMAN	IGHV3-49
LUM_HUMAN	LUM
ICAM2_HUMAN	ICAM2
CO7_HUMAN	C7
TITIN_HUMAN	TTN
CO8B_HUMAN	C8B
FCG3A_HUMAN	FCGR3A
MASP2_HUMAN	MASP2
KV37_HUMAN	IGKV3-7
LV147_HUMAN	IGLV1-47
LCAP_HUMAN	LNPEP
CLIC1_HUMAN	CLIC1
B2MG_HUMAN	B2M
CBPB2_HUMAN	CPB2
A0A0G2JRQ6_HUMAN
A2AP_HUMAN	SERPINF2
ALDOA_HUMAN	ALDOA
HGFL_HUMAN	MST1
ANGT_HUMAN	AGT
C1QB_HUMAN	C1QB
CFAB_HUMAN	CFB
F13A_HUMAN	F13A1
AMBP_HUMAN	AMBP
LV218_HUMAN	IGLV2-18
KV116_HUMAN	IGKV1-16
NCAM1_HUMAN	NCAM1
C1RL_HUMAN	C1RL
TTHY_HUMAN	TTR
RET4_HUMAN	RBP4
CLUS_HUMAN	CLU
ITIH4_HUMAN	ITIH4
HABP2_HUMAN	HABP2
FA12_HUMAN	F12
ASIC4_HUMAN	ASIC4
CO5_HUMAN	C5
IGJ_HUMAN	JCHAIN
F13B_HUMAN	F13B
PCOC1_HUMAN	PCOLCE
LV861_HUMAN	IGLV8-61
A1AT_HUMAN	SERPINA1
CO3_HUMAN	C3
PCYOX_HUMAN	PCYOX1
C1QA_HUMAN	C1QA
C4BPB_HUMAN	C4BPB
APOH_HUMAN	APOH
SHBG_HUMAN	SHBG
C4BPA_HUMAN	C4BPA
ALBU_HUMAN	ALB
VTNC_HUMAN	VTN
CFAI_HUMAN	CFI
CO4A_HUMAN	C4A
TRFE_HUMAN	TF
HEMO_HUMAN	HPX
S4R460_HUMAN	IGHV3OR16-9
VTDB_HUMAN	GC
A1BG_HUMAN	A1BG
IGHG3_HUMAN	IGHG3
FETUB_HUMAN	FETUB
TETN_HUMAN	CLEC3B
A2GL_HUMAN	LRG1
PGRP2_HUMAN	PGLYRP2
FCGBP_HUMAN	FCGBP
ZN613_HUMAN	ZNF613
C1QC_HUMAN	C1QC
C1R_HUMAN	C1R
HRG_HUMAN	HRG
THBG_HUMAN	SERPINA7
ITIH1_HUMAN	ITIH1
KV401_HUMAN	IGKV4-1
APOE_HUMAN	APOE
IGKC_HUMAN	IGKC
KLKB1_HUMAN	KLKB1
FHR2_HUMAN	CFHR2
KAIN_HUMAN	SERPINA4
HEP2_HUMAN	SERPIND1
PROS_HUMAN	PROS1
FA5_HUMAN	F5
CERU_HUMAN	CP
FETUA_HUMAN	AHSG
CFAH_HUMAN	CFH
CO9_HUMAN	C9
CBG_HUMAN	SERPINA6
A1AG2_HUMAN	ORM2
IGHA2_HUMAN	IGHA2
TPO_HUMAN	THPO
ZN404_HUMAN	ZNF404
APOA1_HUMAN	APOA1
ITIH2_HUMAN	ITIH2
ATRN_HUMAN	ATRN
FA9_HUMAN	F9
IGHM_HUMAN	IGHM
PLMN_HUMAN	PLG
C1S_HUMAN	C1S
HV338_HUMAN	IGHV3-38
AACT_HUMAN	SERPINA3
IC1_HUMAN	SERPING1
CPN2_HUMAN	CPN2
APOC1_HUMAN	APOC1
HV205_HUMAN	IGHV2-5
CHLE_HUMAN	BCHE
MMRN2_HUMAN	MMRN2
MYOME_HUMAN	PDE4DIP
IGHG2_HUMAN	IGHG2
HPT_HUMAN	HP
IPSP_HUMAN	SERPINA5
COF1_HUMAN	CFL1
CO6_HUMAN	C6
THRB_HUMAN	F2
FA11_HUMAN	F11
APOF_HUMAN	APOF
GP1BA_HUMAN	GP1BA
BTD_HUMAN	BTD
LYSC_HUMAN	LYZ
APOM_HUMAN	APOM
LCAT_HUMAN	LCAT
HV307_HUMAN	IGHV3-7
PZP_HUMAN	PZP
PIGR_HUMAN	PIGR
APOA2_HUMAN	APOA2
PROP_HUMAN	CFP
CD5L_HUMAN	CD5L
SCN8A_HUMAN	SCN8A
SAA4_HUMAN	SAA4
HV373_HUMAN	IGHV3-73
PLTP_HUMAN	PLTP
CETP_HUMAN	CETP
BGH3_HUMAN	TGFBI
LV469_HUMAN	IGLV4-69
FCN3_HUMAN	FCN3
CBPN_HUMAN	CPN1
AFAM_HUMAN	AFM
PON1_HUMAN	PON1
PHLD_HUMAN	GPLD1
FA10_HUMAN	F10
APOL1_HUMAN	APOL1
APOB_HUMAN	APOB
ALS_HUMAN	IGFALS
A0A075B7D8_HUMAN	IGHV3OR15-7
KV230_HUMAN	IGKV2-30
BTAF1_HUMAN	BTAF1
GALE_HUMAN	GALE
APOC3_HUMAN	APOC3
KDM3A_HUMAN	KDM3A
HPTR_HUMAN	HPR
AIPL1_HUMAN	AIPL1
ZPI_HUMAN	SERPINA10
HGFA_HUMAN	HGFAC
CNDP1_HUMAN	CNDP1
LG3BP_HUMAN	LGALS3BP
IGF2_HUMAN	IGF2
LV310_HUMAN	IGLV3-10
CXCL7_HUMAN	PPBP
HV226_HUMAN	IGHV2-26
PPIA_HUMAN	PPIA
VINC_HUMAN	VCL
PROC_HUMAN	PROC
URP2_HUMAN	FERMT3
A0A0J9YY99_HUMAN
LMAN2_HUMAN	LMAN2
FCN2_HUMAN	FCN2
IGHG4_HUMAN	IGHG4
CAP1_HUMAN	CAP1
MBL2_HUMAN	MBL2
FHR4_HUMAN	CFHR4
AAKG2_HUMAN	PRKAG2
IBP3_HUMAN	IGFBP3
TSP1_HUMAN	THBS1
HV383_HUMAN	IGHV3-38-3
FINC_HUMAN	FN1
LV136_HUMAN	IGLV1-36
PRG4_HUMAN	PRG4
LYAM1_HUMAN	SELL
PROF1_HUMAN	PFN1
1433Z_HUMAN	YWHAZ
G3P_HUMAN	GAPDH
TBB1_HUMAN	TUBB1
K1C9_HUMAN	KRT9
K1C10_HUMAN	KRT10
TPM4_HUMAN	TPM4
APOC2_HUMAN	APOC2
SPP24_HUMAN	SPP2
PROZ_HUMAN	PROZ
PD1L1_HUMAN	CD274
CCD92_HUMAN	CCDC92
LYVE1_HUMAN	LYVE1
AN18A_HUMAN	ANKRD18A
FLNA_HUMAN	FLNA
ACTN1_HUMAN	ACTN1
HV146_HUMAN	IGHV1-46
TAGL2_HUMAN	TAGLN2
TLN1_HUMAN	TLN1
HV103_HUMAN	IGHV1-3
KPYM_HUMAN	PKM
VWF_HUMAN	VWF
TRI25_HUMAN	TRIM25
FR1L6_HUMAN	FER1L6
K2C1_HUMAN	KRT1
APOC4_HUMAN	APOC4
ACTH_HUMAN	ACTG2
MYH9_HUMAN	MYH9
Protein X	Protein X
