# Supplementary material for: Ataxin-2 as a candidate blood biomarker for estimating disease status in cases of suspected glioblastoma recurrence
Source: Brain Tumor Pathol. 2025 Sep 22;43(2):43–55. doi: 10.1007/s10014-025-00517-z (PMC13076406; doi:10.1007/s10014-025-00517-z)
Supplement: Supplementary file 10 — Supplementary file10 (XLSX 2325 KB) [file 10014_2025_517_MOESM10_ESM.xlsx]

## Sheet: Research expression in Pubmed
Supplementaly Table 3	List of search formula in Pubmed and results
Protein.Names	Genes	Results	Search formula in Pubmed
UCP5_HUMAN	SLC25A14	1	("glioblastoma"[Mesh] OR "glioma"[Mesh]) OR (("glioblastoma*"[TIAB] OR "GBM"[TIAB] OR "glioma*"[TIAB]) NOT "MEDLINE"[SB]) AND ("SLC25A14"[TIAB] OR "Solute Carrier Family 25 Member 14"[TIAB] OR "UCP5"[TIAB] OR "BMCP1"[TIAB] OR "brain mitochondrial carrier protein-1"[TIAB])
ATX2_HUMAN	ATXN2	1	("glioblastoma"[Mesh] OR "glioma"[Mesh]) OR (("glioblastoma*"[TIAB] OR "GBM"[TIAB] OR "glioma*"[TIAB]) NOT "MEDLINE"[SB]) AND ("ATXN2"[TIAB] OR "Ataxin-2"[TIAB] OR "ATX2"[TIAB])
CRP_HUMAN	CRP	69	("glioblastoma"[Mesh] OR "glioma"[Mesh]) OR (("glioblastoma*"[TIAB] OR "GBM"[TIAB] OR "glioma*"[TIAB]) NOT "MEDLINE"[SB]) AND ("CRP"[TIAB] OR "C-reactive protein"[TIAB])
CAH1_HUMAN	CA1	23	("glioblastoma"[Mesh] OR "glioma"[Mesh]) OR (("glioblastoma*"[TIAB] OR "GBM"[TIAB] OR "glioma*"[TIAB]) NOT "MEDLINE"[SB]) AND ("CA1"[TIAB] OR "carbonic anhydrase 1"[TIAB] OR "CAH1"[TIAB])
KV621_HUMAN	IGKV6-21	0	("glioblastoma"[Mesh] OR "glioma"[Mesh]) OR (("glioblastoma*"[TIAB] OR "GBM"[TIAB] OR "glioma*"[TIAB]) NOT "MEDLINE"[SB]) AND ("IGKV6-21"[TIAB] OR "Immunoglobulin Kappa Variable 6-21"[TIAB] OR "KV621"[TIAB])
LV211_HUMAN	IGLV2-11	1	("glioblastoma"[Mesh] OR "glioma"[Mesh]) OR (("glioblastoma*"[TIAB] OR "GBM"[TIAB] OR "glioma*"[TIAB]) NOT "MEDLINE"[SB]) AND ("IGLV2-11"[TIAB] OR "Immunoglobulin Lambda Variable 2-11"[TIAB] OR "LV211"[TIAB])
PRDX2_HUMAN	PRDX2	3	("glioblastoma"[Mesh] OR "glioma"[Mesh]) OR (("glioblastoma*"[TIAB] OR "GBM"[TIAB] OR "glioma*"[TIAB]) NOT "MEDLINE"[SB]) AND ("PRDX2"[TIAB] OR "Peroxiredoxin 2"[TIAB])
HBD_HUMAN	HBD	2	("glioblastoma"[Mesh] OR "glioma"[Mesh]) OR (("glioblastoma*"[TIAB] OR "GBM"[TIAB] OR "glioma*"[TIAB]) NOT "MEDLINE"[SB]) AND ("HBD"[TIAB] OR "Hemoglobin Subunit Delta"[TIAB])
HBA_HUMAN	HBA2	2	("glioblastoma"[Mesh] OR "glioma"[Mesh]) OR (("glioblastoma*"[TIAB] OR "GBM"[TIAB] OR "glioma*"[TIAB]) NOT "MEDLINE"[SB]) AND ("HBA2"[TIAB] OR "Hemoglobin alpha 2"[TIAB] OR "HBA"[TIAB] OR "Hemoglobin subunit alpha"[TIAB])
HBB_HUMAN	HBB	1	("glioblastoma"[Mesh] OR "glioma"[Mesh]) OR (("glioblastoma*"[TIAB] OR "GBM"[TIAB] OR "glioma*"[TIAB]) NOT "MEDLINE"[SB]) AND ("HBB"[TIAB] OR "hemoglobin beta"[TIAB])
ADIPO_HUMAN	ADIPOQ	12	("glioblastoma"[Mesh] OR "glioma"[Mesh]) OR (("glioblastoma*"[TIAB] OR "GBM"[TIAB] OR "glioma*"[TIAB]) NOT "MEDLINE"[SB]) AND ("ADIPOQ"[TIAB] OR "adiponectin"[TIAB] OR "ADIPO"[TIAB])
SAA1_HUMAN	SAA1	16	("glioblastoma"[Mesh] OR "glioma"[Mesh]) OR (("glioblastoma*"[TIAB] OR "GBM"[TIAB] OR "glioma*"[TIAB]) NOT "MEDLINE"[SB]) AND ("SAA1"[TIAB] OR "Serum amyloid A1"[TIAB])
SAA2_HUMAN	SAA2	6	("glioblastoma"[Mesh] OR "glioma"[Mesh]) OR (("glioblastoma*"[TIAB] OR "GBM"[TIAB] OR "glioma*"[TIAB]) NOT "MEDLINE"[SB]) AND ("SAA2"[TIAB] OR "Serum amyloid A2"[TIAB])
LV949_HUMAN	IGLV9-49	0	("glioblastoma"[Mesh] OR "glioma"[Mesh]) OR (("glioblastoma*"[TIAB] OR "GBM"[TIAB] OR "glioma*"[TIAB]) NOT "MEDLINE"[SB]) AND ("IGLV9-49"[TIAB] OR "Immunoglobulin Lambda Variable 9-49"[TIAB] OR "LV949"[TIAB])
PI16_HUMAN	PI16	1	("glioblastoma"[Mesh] OR "glioma"[Mesh]) OR (("glioblastoma*"[TIAB] OR "GBM"[TIAB] OR "glioma*"[TIAB]) NOT "MEDLINE"[SB]) AND ("PI16"[TIAB] OR "peptidase inhibitor 16"[TIAB])
PLCH1_HUMAN	PLCH1	1	("glioblastoma"[Mesh] OR "glioma"[Mesh]) OR (("glioblastoma*"[TIAB] OR "GBM"[TIAB] OR "glioma*"[TIAB]) NOT "MEDLINE"[SB]) AND ("PLCH1"[TIAB] OR "Phospholipase C Eta 1"[TIAB])
IBP2_HUMAN	IGFBP2	134	("glioblastoma"[Mesh] OR "glioma"[Mesh]) OR (("glioblastoma*"[TIAB] OR "GBM"[TIAB] OR "glioma*"[TIAB]) NOT "MEDLINE"[SB]) AND ("IGFBP2"[TIAB] OR "Insulin Like Growth Factor Binding Protein 2"[TIAB] OR "IBP2"[TIAB])
IGHD_HUMAN	IGHD	2	("glioblastoma"[Mesh] OR "glioma"[Mesh]) OR (("glioblastoma*"[TIAB] OR "GBM"[TIAB] OR "glioma*"[TIAB]) NOT "MEDLINE"[SB]) AND ("IGHD"[TIAB] OR "Immunoglobulin Heavy Constant Delta"[TIAB])
HV5X1_HUMAN	IGHV5-10-1	0	("glioblastoma"[Mesh] OR "glioma"[Mesh]) OR (("glioblastoma*"[TIAB] OR "GBM"[TIAB] OR "glioma*"[TIAB]) NOT "MEDLINE"[SB]) AND ("IGHV5-10-1"[TIAB] OR "Immunoglobulin Heavy Variable 5-10-1"[TIAB] OR "HV5X1"[TIAB])
S10A8_HUMAN	S100A8	17	("glioblastoma"[Mesh] OR "glioma"[Mesh]) OR (("glioblastoma*"[TIAB] OR "GBM"[TIAB] OR "glioma*"[TIAB]) NOT "MEDLINE"[SB]) AND ("S100A8"[TIAB] OR "S100 calcium binding protein A8"[TIAB] OR "S100A8"[TIAB] OR "calgranulin A"[TIAB])
A0A075B7D0_HUMAN	IGHV1OR15-1	0	("glioblastoma"[Mesh] OR "glioma"[Mesh]) OR (("glioblastoma*"[TIAB] OR "GBM"[TIAB] OR "glioma*"[TIAB]) NOT "MEDLINE"[SB]) AND ("IGHV1OR15-1"[TIAB] OR "immunoglobulin heavy variable 1/OR15-1"[TIAB] OR "A0A075B7D0"[TIAB])
LV657_HUMAN	IGLV6-57	1	("glioblastoma"[Mesh] OR "glioma"[Mesh]) OR (("glioblastoma*"[TIAB] OR "GBM"[TIAB] OR "glioma*"[TIAB]) NOT "MEDLINE"[SB]) AND ("IGLV6-57"[TIAB] OR "Immunoglobulin Lambda Variable 6-57"[TIAB] OR "LV657"[TIAB])
CRAC1_HUMAN	CRTAC1	2	("glioblastoma"[Mesh] OR "glioma"[Mesh]) OR (("glioblastoma*"[TIAB] OR "GBM"[TIAB] OR "glioma*"[TIAB]) NOT "MEDLINE"[SB]) AND ("CRTAC1"[TIAB] OR "cartilage acidic protein 1"[TIAB] OR "CRAC1"[TIAB])
HV601_HUMAN	IGHV6-1	0	("glioblastoma"[Mesh] OR "glioma"[Mesh]) OR (("glioblastoma*"[TIAB] OR "GBM"[TIAB] OR "glioma*"[TIAB]) NOT "MEDLINE"[SB]) AND ("IGHV6-1"[TIAB] OR "Immunoglobulin Heavy Variable 6-1"[TIAB] OR "HV601"[TIAB])
S10A9_HUMAN	S100A9	22	("glioblastoma"[Mesh] OR "glioma"[Mesh]) OR (("glioblastoma*"[TIAB] OR "GBM"[TIAB] OR "glioma*"[TIAB]) NOT "MEDLINE"[SB]) AND ("S100A9"[TIAB] OR "S100 calcium binding protein A9"[TIAB])
A0A075B7B8_HUMAN	IGHV3OR16-12	0	("glioblastoma"[Mesh] OR "glioma"[Mesh]) OR (("glioblastoma*"[TIAB] OR "GBM"[TIAB] OR "glioma*"[TIAB]) NOT "MEDLINE"[SB]) AND ("IGHV3OR16-12"[TIAB] OR " immunoglobulin heavy variable 3/OR16-12"[TIAB] OR "A0A075B7B8"[TIAB])
APMAP_HUMAN	APMAP	0	("glioblastoma"[Mesh] OR "glioma"[Mesh]) OR (("glioblastoma*"[TIAB] OR "GBM"[TIAB] OR "glioma*"[TIAB]) NOT "MEDLINE"[SB]) AND ("APMAP"[TIAB] OR "adipocyte plasma membrane associated protein"[TIAB])
CFAD_HUMAN	CFD	3	("glioblastoma"[Mesh] OR "glioma"[Mesh]) OR (("glioblastoma*"[TIAB] OR "GBM"[TIAB] OR "glioma*"[TIAB]) NOT "MEDLINE"[SB]) AND ("CFD"[TIAB] OR "Complement Factor D"[TIAB] OR "CFAD"[TIAB])
CO4B_HUMAN	C4B_2	0	("glioblastoma"[Mesh] OR "glioma"[Mesh]) OR (("glioblastoma*"[TIAB] OR "GBM"[TIAB] OR "glioma*"[TIAB]) NOT "MEDLINE"[SB]) AND ("C4B_2"[TIAB] OR "complement component 4B (Chido/Rodgers blood group), copy 2"[TIAB] OR "CO4B"[TIAB])
FBLN3_HUMAN	EFEMP1	25	("glioblastoma"[Mesh] OR "glioma"[Mesh]) OR (("glioblastoma*"[TIAB] OR "GBM"[TIAB] OR "glioma*"[TIAB]) NOT "MEDLINE"[SB]) AND ("EFEMP1"[TIAB] OR "EGF containing fibulin extracellular matrix protein 1"[TIAB] OR "FBLN3"[TIAB] OR "Fibulin-3"[TIAB])
HV434_HUMAN	IGHV4-34	0	("glioblastoma"[Mesh] OR "glioma"[Mesh]) OR (("glioblastoma*"[TIAB] OR "GBM"[TIAB] OR "glioma*"[TIAB]) NOT "MEDLINE"[SB]) AND ("IGHV4-34"[TIAB] OR "immunoglobulin heavy variable 4-34"[TIAB] OR "HV434"[TIAB])
HCD2_HUMAN	HSD17B10	2	("glioblastoma"[Mesh] OR "glioma"[Mesh]) OR (("glioblastoma*"[TIAB] OR "GBM"[TIAB] OR "glioma*"[TIAB]) NOT "MEDLINE"[SB]) AND ("HSD17B10"[TIAB] OR "hydroxysteroid 17-beta dehydrogenase 10"[TIAB] OR "HCD2"[TIAB])
KVD16_HUMAN	IGKV1D-16	0	("glioblastoma"[Mesh] OR "glioma"[Mesh]) OR (("glioblastoma*"[TIAB] OR "GBM"[TIAB] OR "glioma*"[TIAB]) NOT "MEDLINE"[SB]) AND ("IGKV1D-16"[TIAB] OR "immunoglobulin kappa variable 1D-16"[TIAB] OR "KVD16"[TIAB])
FIBA_HUMAN	FGA	5	("glioblastoma"[Mesh] OR "glioma"[Mesh]) OR (("glioblastoma*"[TIAB] OR "GBM"[TIAB] OR "glioma*"[TIAB]) NOT "MEDLINE"[SB]) AND ("FGA"[TIAB] OR "Fibrinogen alpha chain"[TIAB] OR "FIBA"[TIAB])
FIBB_HUMAN	FGB	7	("glioblastoma"[Mesh] OR "glioma"[Mesh]) OR (("glioblastoma*"[TIAB] OR "GBM"[TIAB] OR "glioma*"[TIAB]) NOT "MEDLINE"[SB]) AND ("FGB"[TIAB] OR "Fibrinogen beta chain"[TIAB] OR "FIBB"[TIAB])
FIBG_HUMAN	FGG	0	("glioblastoma"[Mesh] OR "glioma"[Mesh]) OR (("glioblastoma*"[TIAB] OR "GBM"[TIAB] OR "glioma*"[TIAB]) NOT "MEDLINE"[SB]) AND ("FGG"[TIAB] OR "Fibrinogen Gamma Chain"[TIAB] OR "FIBG"[TIAB])
ZA2G_HUMAN	AZGP1	0	("glioblastoma"[Mesh] OR "glioma"[Mesh]) OR (("glioblastoma*"[TIAB] OR "GBM"[TIAB] OR "glioma*"[TIAB]) NOT "MEDLINE"[SB]) AND ("AZGP1"[TIAB] OR "zinc-alpha-2-glycoprotein 1"[TIAB] OR "ZA2G"[TIAB] OR "zinc-alpha-2-glycoprotein"[TIAB])
HV551_HUMAN	IGHV5-51	0	("glioblastoma"[Mesh] OR "glioma"[Mesh]) OR (("glioblastoma*"[TIAB] OR "GBM"[TIAB] OR "glioma*"[TIAB]) NOT "MEDLINE"[SB]) AND ("IGHV5-51"[TIAB] OR "Immunoglobulin Heavy Variable 5-51"[TIAB] OR "HV551"[TIAB])
GLPK2_HUMAN	GK2	1	("glioblastoma"[Mesh] OR "glioma"[Mesh]) OR (("glioblastoma*"[TIAB] OR "GBM"[TIAB] OR "glioma*"[TIAB]) NOT "MEDLINE"[SB]) AND ("GK2"[TIAB] OR "Glycerol Kinase 2"[TIAB] OR "GLPK2"[TIAB])
VASN_HUMAN	VASN	10	("glioblastoma"[Mesh] OR "glioma"[Mesh]) OR (("glioblastoma*"[TIAB] OR "GBM"[TIAB] OR "glioma*"[TIAB]) NOT "MEDLINE"[SB]) AND ("VASN"[TIAB] OR "Vasorin"[TIAB])
KVD15_HUMAN	IGKV3D-15	0	("glioblastoma"[Mesh] OR "glioma"[Mesh]) OR (("glioblastoma*"[TIAB] OR "GBM"[TIAB] OR "glioma*"[TIAB]) NOT "MEDLINE"[SB]) AND ("IGKV3D-15"[TIAB] OR "Immunoglobulin Kappa Variable 3D-15"[TIAB] OR "KVD15"[TIAB])
LV151_HUMAN	IGLV1-51	0	("glioblastoma"[Mesh] OR "glioma"[Mesh]) OR (("glioblastoma*"[TIAB] OR "GBM"[TIAB] OR "glioma*"[TIAB]) NOT "MEDLINE"[SB]) AND ("IGLV1-51"[TIAB] OR "Immunoglobulin Lambda Variable 1-51"[TIAB] OR "LV151"[TIAB])
GP108_HUMAN	GPR108	0	("glioblastoma"[Mesh] OR "glioma"[Mesh]) OR (("glioblastoma*"[TIAB] OR "GBM"[TIAB] OR "glioma*"[TIAB]) NOT "MEDLINE"[SB]) AND ("GPR108"[TIAB] OR "G Protein-Coupled Receptor 108"[TIAB] OR "GP108"[TIAB])
HV169_HUMAN	IGHV1-69	0	("glioblastoma"[Mesh] OR "glioma"[Mesh]) OR (("glioblastoma*"[TIAB] OR "GBM"[TIAB] OR "glioma*"[TIAB]) NOT "MEDLINE"[SB]) AND ("IGHV1-69"[TIAB] OR "Immunoglobulin Heavy Variable 1-69"[TIAB] OR "HV169"[TIAB])
ITIH3_HUMAN	ITIH3	0	("glioblastoma"[Mesh] OR "glioma"[Mesh]) OR (("glioblastoma*"[TIAB] OR "GBM"[TIAB] OR "glioma*"[TIAB]) NOT "MEDLINE"[SB]) AND ("ITIH3"[TIAB] OR "Inter-Alpha-Trypsin Inhibitor Heavy Chain 3"[TIAB])
IGHA1_HUMAN	IGHA1	1	("glioblastoma"[Mesh] OR "glioma"[Mesh]) OR (("glioblastoma*"[TIAB] OR "GBM"[TIAB] OR "glioma*"[TIAB]) NOT "MEDLINE"[SB]) AND ("IGHA1"[TIAB] OR "Immunoglobulin Heavy Constant Alpha 1"[TIAB])
LBP_HUMAN	LBP	18	("glioblastoma"[Mesh] OR "glioma"[Mesh]) OR (("glioblastoma*"[TIAB] OR "GBM"[TIAB] OR "glioma*"[TIAB]) NOT "MEDLINE"[SB]) AND ("LBP"[TIAB] OR "Lipopolysaccharide Binding Protein"[TIAB])
HV102_HUMAN	IGHV1-2	0	("glioblastoma"[Mesh] OR "glioma"[Mesh]) OR (("glioblastoma*"[TIAB] OR "GBM"[TIAB] OR "glioma*"[TIAB]) NOT "MEDLINE"[SB]) AND ("IGHV1-2"[TIAB] OR "Immunoglobulin Heavy Variable 1-2"[TIAB] OR "HV102"[TIAB])
APOA4_HUMAN	APOA4	1	("glioblastoma"[Mesh] OR "glioma"[Mesh]) OR (("glioblastoma*"[TIAB] OR "GBM"[TIAB] OR "glioma*"[TIAB]) NOT "MEDLINE"[SB]) AND ("APOA4"[TIAB] OR "Apolipoprotein A-IV"[TIAB])
HV343_HUMAN	IGHV3-43	0	("glioblastoma"[Mesh] OR "glioma"[Mesh]) OR (("glioblastoma*"[TIAB] OR "GBM"[TIAB] OR "glioma*"[TIAB]) NOT "MEDLINE"[SB]) AND ("IGHV3-43"[TIAB] OR "Immunoglobulin Heavy Variable 3-43"[TIAB] OR "HV343"[TIAB])
ZBTB4_HUMAN	ZBTB4	2	("glioblastoma"[Mesh] OR "glioma"[Mesh]) OR (("glioblastoma*"[TIAB] OR "GBM"[TIAB] OR "glioma*"[TIAB]) NOT "MEDLINE"[SB]) AND ("ZBTB4"[TIAB] OR "Zinc Finger And BTB Domain Containing 4"[TIAB])
PARL_HUMAN	PARL	1	("glioblastoma"[Mesh] OR "glioma"[Mesh]) OR (("glioblastoma*"[TIAB] OR "GBM"[TIAB] OR "glioma*"[TIAB]) NOT "MEDLINE"[SB]) AND ("PARL"[TIAB] OR "Presenilin Associated Rhomboid Like"[TIAB])
ATAD2_HUMAN	ATAD2	1	("glioblastoma"[Mesh] OR "glioma"[Mesh]) OR (("glioblastoma*"[TIAB] OR "GBM"[TIAB] OR "glioma*"[TIAB]) NOT "MEDLINE"[SB]) AND ("ATAD2"[TIAB] OR "ATPase Family AAA Domain Containing 2"[TIAB])
LV140_HUMAN	IGLV1-40	0	("glioblastoma"[Mesh] OR "glioma"[Mesh]) OR (("glioblastoma*"[TIAB] OR "GBM"[TIAB] OR "glioma*"[TIAB]) NOT "MEDLINE"[SB]) AND ("IGLV1-40"[TIAB] OR "immunoglobulin lambda variable 1-40"[TIAB] OR "LV140"[TIAB])
APOA_HUMAN	LPA	52	("glioblastoma"[Mesh] OR "glioma"[Mesh]) OR (("glioblastoma*"[TIAB] OR "GBM"[TIAB] OR "glioma*"[TIAB]) NOT "MEDLINE"[SB]) AND ("LPA"[TIAB] OR " lipoprotein(a)"[TIAB] OR "APOA"[TIAB] OR "Apolipoprotein A"[TIAB])
HV70D_HUMAN	IGHV2-70D	0	("glioblastoma"[Mesh] OR "glioma"[Mesh]) OR (("glioblastoma*"[TIAB] OR "GBM"[TIAB] OR "glioma*"[TIAB]) NOT "MEDLINE"[SB]) AND ("IGHV2-70D"[TIAB] OR "Immunoglobulin Heavy Variable 2-70D"[TIAB] OR "HV70D"[TIAB])
FHR1_HUMAN	CFHR1	2	("glioblastoma"[Mesh] OR "glioma"[Mesh]) OR (("glioblastoma*"[TIAB] OR "GBM"[TIAB] OR "glioma*"[TIAB]) NOT "MEDLINE"[SB]) AND ("CFHR1"[TIAB] OR "Complement Factor H Related 1"[TIAB] OR "FHR1"[TIAB] OR "Factor H Related 1"[TIAB])
ANT3_HUMAN	SERPINC1	2	("glioblastoma"[Mesh] OR "glioma"[Mesh]) OR (("glioblastoma*"[TIAB] OR "GBM"[TIAB] OR "glioma*"[TIAB]) NOT "MEDLINE"[SB]) AND ("SERPINC1"[TIAB] OR "Serpin Family C Member 1"[TIAB] OR "ANT3"[TIAB] OR "Adenine nucleotide translocase 3"[TIAB])
IGHG1_HUMAN	IGHG1	3	("glioblastoma"[Mesh] OR "glioma"[Mesh]) OR (("glioblastoma*"[TIAB] OR "GBM"[TIAB] OR "glioma*"[TIAB]) NOT "MEDLINE"[SB]) AND ("IGHG1"[TIAB] OR "Immunoglobulin Heavy Constant Gamma 1"[TIAB])
HV374_HUMAN	IGHV3-74	0	("glioblastoma"[Mesh] OR "glioma"[Mesh]) OR (("glioblastoma*"[TIAB] OR "GBM"[TIAB] OR "glioma*"[TIAB]) NOT "MEDLINE"[SB]) AND ("IGHV3-74"[TIAB] OR "Immunoglobulin Heavy Variable 3-74"[TIAB] OR "HV374"[TIAB])
CD14_HUMAN	CD14	82	("glioblastoma"[Mesh] OR "glioma"[Mesh]) OR (("glioblastoma*"[TIAB] OR "GBM"[TIAB] OR "glioma*"[TIAB]) NOT "MEDLINE"[SB]) AND ("CD14"[TIAB])
A2MG_HUMAN	A2M	17	("glioblastoma"[Mesh] OR "glioma"[Mesh]) OR (("glioblastoma*"[TIAB] OR "GBM"[TIAB] OR "glioma*"[TIAB]) NOT "MEDLINE"[SB]) AND ("A2M"[TIAB] OR "alpha-2-macroglobulin"[TIAB] OR "A2MG"[TIAB])
IGLL5_HUMAN	IGLL5	3	("glioblastoma"[Mesh] OR "glioma"[Mesh]) OR (("glioblastoma*"[TIAB] OR "GBM"[TIAB] OR "glioma*"[TIAB]) NOT "MEDLINE"[SB]) AND ("IGLL5"[TIAB] OR "Immunoglobulin Lambda Like Polypeptide 5"[TIAB])
TFR1_HUMAN	TFRC	158	("glioblastoma"[Mesh] OR "glioma"[Mesh]) OR (("glioblastoma*"[TIAB] OR "GBM"[TIAB] OR "glioma*"[TIAB]) NOT "MEDLINE"[SB]) AND ("TFRC"[TIAB] OR "transferrin receptor"[TIAB] OR "TFR1"[TIAB] OR "Transferrin Receptor 1"[TIAB])
SYAM_HUMAN	AARS2	0	("glioblastoma"[Mesh] OR "glioma"[Mesh]) OR (("glioblastoma*"[TIAB] OR "GBM"[TIAB] OR "glioma*"[TIAB]) NOT "MEDLINE"[SB]) AND ("AARS2"[TIAB] OR "alanyl-tRNA synthetase 2, mitochondrial"[TIAB] OR "SYAM"[TIAB] OR "synthetic adhesion molecule"[TIAB])
HV64D_HUMAN	IGHV3-64D	0	("glioblastoma"[Mesh] OR "glioma"[Mesh]) OR (("glioblastoma*"[TIAB] OR "GBM"[TIAB] OR "glioma*"[TIAB]) NOT "MEDLINE"[SB]) AND ("IGHV3-64D"[TIAB] OR "immunoglobulin heavy variable 3-64D "[TIAB] OR "HV64D"[TIAB])
PLEK_HUMAN	PLEK	23	("glioblastoma"[Mesh] OR "glioma"[Mesh]) OR (("glioblastoma*"[TIAB] OR "GBM"[TIAB] OR "glioma*"[TIAB]) NOT "MEDLINE"[SB]) AND ("PLEK"[TIAB] OR "pleckstrin "[TIAB])
KV117_HUMAN	IGKV1-17	0	("glioblastoma"[Mesh] OR "glioma"[Mesh]) OR (("glioblastoma*"[TIAB] OR "GBM"[TIAB] OR "glioma*"[TIAB]) NOT "MEDLINE"[SB]) AND ("IGKV1-17"[TIAB] OR "immunoglobulin kappa variable 1-17"[TIAB] OR "KV117"[TIAB])
CADH5_HUMAN	CDH5	16	("glioblastoma"[Mesh] OR "glioma"[Mesh]) OR (("glioblastoma*"[TIAB] OR "GBM"[TIAB] OR "glioma*"[TIAB]) NOT "MEDLINE"[SB]) AND ("CDH5"[TIAB] OR "cadherin 5"[TIAB] OR "CADH5"[TIAB] OR "vascular endothelial cadherin"[TIAB] OR "CD144"[TIAB])
PEDF_HUMAN	SERPINF1	11	("glioblastoma"[Mesh] OR "glioma"[Mesh]) OR (("glioblastoma*"[TIAB] OR "GBM"[TIAB] OR "glioma*"[TIAB]) NOT "MEDLINE"[SB]) AND ("SERPINF1"[TIAB] OR "serpin family F member 1"[TIAB] OR "PEDF"[TIAB] OR "Pigment epithelium-derived factor"[TIAB])
SYYC_HUMAN	YARS1	0	("glioblastoma"[Mesh] OR "glioma"[Mesh]) OR (("glioblastoma*"[TIAB] OR "GBM"[TIAB] OR "glioma*"[TIAB]) NOT "MEDLINE"[SB]) AND ("YARS1"[TIAB] OR "tyrosyl-tRNA synthetase 1"[TIAB] OR "SYYC"[TIAB] OR "Syncoilin"[TIAB])
KVD20_HUMAN	IGKV3D-20	0	("glioblastoma"[Mesh] OR "glioma"[Mesh]) OR (("glioblastoma*"[TIAB] OR "GBM"[TIAB] OR "glioma*"[TIAB]) NOT "MEDLINE"[SB]) AND ("IGKV3D-20"[TIAB] OR "immunoglobulin kappa variable 3D-20"[TIAB] OR "KVD20"[TIAB])
SEPP1_HUMAN	SELENOP	2	("glioblastoma"[Mesh] OR "glioma"[Mesh]) OR (("glioblastoma*"[TIAB] OR "GBM"[TIAB] OR "glioma*"[TIAB]) NOT "MEDLINE"[SB]) AND ("SELENOP"[TIAB] OR "selenoprotein P"[TIAB] OR "SEPP1"[TIAB])
FHR5_HUMAN	CFHR5	1	("glioblastoma"[Mesh] OR "glioma"[Mesh]) OR (("glioblastoma*"[TIAB] OR "GBM"[TIAB] OR "glioma*"[TIAB]) NOT "MEDLINE"[SB]) AND ("CFHR5"[TIAB] OR "complement factor H related 5"[TIAB] OR "FHR5"[TIAB] OR "Factor H-related protein 5"[TIAB])
LV208_HUMAN	IGLV2-8	0	("glioblastoma"[Mesh] OR "glioma"[Mesh]) OR (("glioblastoma*"[TIAB] OR "GBM"[TIAB] OR "glioma*"[TIAB]) NOT "MEDLINE"[SB]) AND ("IGLV2-8"[TIAB] OR "Immunoglobulin Lambda Variable 2-8"[TIAB] OR "LV208"[TIAB])
GELS_HUMAN	GSN	169	("glioblastoma"[Mesh] OR "glioma"[Mesh]) OR (("glioblastoma*"[TIAB] OR "GBM"[TIAB] OR "glioma*"[TIAB]) NOT "MEDLINE"[SB]) AND ("GSN"[TIAB] OR "gelsolin"[TIAB] OR "GELS"[TIAB])
ECM1_HUMAN	ECM1	4	("glioblastoma"[Mesh] OR "glioma"[Mesh]) OR (("glioblastoma*"[TIAB] OR "GBM"[TIAB] OR "glioma*"[TIAB]) NOT "MEDLINE"[SB]) AND ("ECM1"[TIAB] OR "extracellular matrix protein 1"[TIAB])
HV372_HUMAN	IGHV3-72	0	("glioblastoma"[Mesh] OR "glioma"[Mesh]) OR (("glioblastoma*"[TIAB] OR "GBM"[TIAB] OR "glioma*"[TIAB]) NOT "MEDLINE"[SB]) AND ("IGHV3-72"[TIAB] OR "immunoglobulin heavy variable 3-72"[TIAB] OR "HV372"[TIAB])
SAMP_HUMAN	APCS	49	("glioblastoma"[Mesh] OR "glioma"[Mesh]) OR (("glioblastoma*"[TIAB] OR "GBM"[TIAB] OR "glioma*"[TIAB]) NOT "MEDLINE"[SB]) AND ("APCS"[TIAB] OR "amyloid P component, serum"[TIAB] OR "SAMP"[TIAB] OR "small archaeal modifier protein"[TIAB])
HV118_HUMAN	IGHV1-18	1	("glioblastoma"[Mesh] OR "glioma"[Mesh]) OR (("glioblastoma*"[TIAB] OR "GBM"[TIAB] OR "glioma*"[TIAB]) NOT "MEDLINE"[SB]) AND ("IGHV1-18"[TIAB] OR "immunoglobulin heavy variable 1-18"[TIAB] OR "HV118"[TIAB])
CO8A_HUMAN	C8A	0	("glioblastoma"[Mesh] OR "glioma"[Mesh]) OR (("glioblastoma*"[TIAB] OR "GBM"[TIAB] OR "glioma*"[TIAB]) NOT "MEDLINE"[SB]) AND ("C8A"[TIAB] OR "Complement C8 Alpha Chain"[TIAB] OR "CO8A"[TIAB])
CYTC_HUMAN	CST3	378	("glioblastoma"[Mesh] OR "glioma"[Mesh]) OR (("glioblastoma*"[TIAB] OR "GBM"[TIAB] OR "glioma*"[TIAB]) NOT "MEDLINE"[SB]) AND ("CST3"[TIAB] OR "cystatin C "[TIAB] OR "CYTC"[TIAB] OR "cytochrome c"[TIAB])
FBLN1_HUMAN	FBLN1	3	("glioblastoma"[Mesh] OR "glioma"[Mesh]) OR (("glioblastoma*"[TIAB] OR "GBM"[TIAB] OR "glioma*"[TIAB]) NOT "MEDLINE"[SB]) AND ("FBLN1"[TIAB] OR "fibulin 1"[TIAB])
GPX3_HUMAN	GPX3	8	("glioblastoma"[Mesh] OR "glioma"[Mesh]) OR (("glioblastoma*"[TIAB] OR "GBM"[TIAB] OR "glioma*"[TIAB]) NOT "MEDLINE"[SB]) AND ("GPX3"[TIAB] OR "glutathione peroxidase 3"[TIAB])
KNG1_HUMAN	KNG1	4	("glioblastoma"[Mesh] OR "glioma"[Mesh]) OR (("glioblastoma*"[TIAB] OR "GBM"[TIAB] OR "glioma*"[TIAB]) NOT "MEDLINE"[SB]) AND ("KNG1"[TIAB] OR "kininogen 1"[TIAB])
CO8G_HUMAN	C8G	0	("glioblastoma"[Mesh] OR "glioma"[Mesh]) OR (("glioblastoma*"[TIAB] OR "GBM"[TIAB] OR "glioma*"[TIAB]) NOT "MEDLINE"[SB]) AND ("C8G"[TIAB] OR "complement C8 gamma chain"[TIAB] OR "CO8G"[TIAB])
APOD_HUMAN	APOD	6	("glioblastoma"[Mesh] OR "glioma"[Mesh]) OR (("glioblastoma*"[TIAB] OR "GBM"[TIAB] OR "glioma*"[TIAB]) NOT "MEDLINE"[SB]) AND ("APOD"[TIAB] OR "apolipoprotein D"[TIAB])
A1AG1_HUMAN	ORM1	1	("glioblastoma"[Mesh] OR "glioma"[Mesh]) OR (("glioblastoma*"[TIAB] OR "GBM"[TIAB] OR "glioma*"[TIAB]) NOT "MEDLINE"[SB]) AND ("ORM1"[TIAB] OR "orosomucoid 1"[TIAB] OR "A1AG1"[TIAB] OR "Alpha-1-Acid Glycoprotein 1"[TIAB])
CO2_HUMAN	C2	357	("glioblastoma"[Mesh] OR "glioma"[Mesh]) OR (("glioblastoma*"[TIAB] OR "GBM"[TIAB] OR "glioma*"[TIAB]) NOT "MEDLINE"[SB]) AND ("C2"[TIAB] OR "complement C2"[TIAB] OR "CO2"[TIAB])
HV349_HUMAN	IGHV3-49	0	("glioblastoma"[Mesh] OR "glioma"[Mesh]) OR (("glioblastoma*"[TIAB] OR "GBM"[TIAB] OR "glioma*"[TIAB]) NOT "MEDLINE"[SB]) AND ("IGHV3-49"[TIAB] OR "immunoglobulin heavy variable 3-49"[TIAB] OR "HV349"[TIAB])
LUM_HUMAN	LUM	11	("glioblastoma"[Mesh] OR "glioma"[Mesh]) OR (("glioblastoma*"[TIAB] OR "GBM"[TIAB] OR "glioma*"[TIAB]) NOT "MEDLINE"[SB]) AND ("LUM"[TIAB] OR "lumican "[TIAB])
ICAM2_HUMAN	ICAM2	3	("glioblastoma"[Mesh] OR "glioma"[Mesh]) OR (("glioblastoma*"[TIAB] OR "GBM"[TIAB] OR "glioma*"[TIAB]) NOT "MEDLINE"[SB]) AND ("ICAM2"[TIAB] OR "intercellular adhesion molecule 2"[TIAB])
CO7_HUMAN	C7	61	("glioblastoma"[Mesh] OR "glioma"[Mesh]) OR (("glioblastoma*"[TIAB] OR "GBM"[TIAB] OR "glioma*"[TIAB]) NOT "MEDLINE"[SB]) AND ("C7"[TIAB] OR "complement C7"[TIAB] OR "CO7"[TIAB])
TITIN_HUMAN	TTN	18	("glioblastoma"[Mesh] OR "glioma"[Mesh]) OR (("glioblastoma*"[TIAB] OR "GBM"[TIAB] OR "glioma*"[TIAB]) NOT "MEDLINE"[SB]) AND ("TTN"[TIAB] OR "titin"[TIAB] OR "TITIN"[TIAB])
CO8B_HUMAN	C8B	0	("glioblastoma"[Mesh] OR "glioma"[Mesh]) OR (("glioblastoma*"[TIAB] OR "GBM"[TIAB] OR "glioma*"[TIAB]) NOT "MEDLINE"[SB]) AND ("C8B"[TIAB] OR "complement C8 beta chain"[TIAB] OR "CO8B"[TIAB])
FCG3A_HUMAN	FCGR3A	2	("glioblastoma"[Mesh] OR "glioma"[Mesh]) OR (("glioblastoma*"[TIAB] OR "GBM"[TIAB] OR "glioma*"[TIAB]) NOT "MEDLINE"[SB]) AND ("FCGR3A"[TIAB] OR "Fc gamma receptor IIIa"[TIAB] OR "FCG3A"[TIAB] OR "Fc gamma RIIIA"[TIAB] OR "CD16a"[TIAB])
MASP2_HUMAN	MASP2	0	("glioblastoma"[Mesh] OR "glioma"[Mesh]) OR (("glioblastoma*"[TIAB] OR "GBM"[TIAB] OR "glioma*"[TIAB]) NOT "MEDLINE"[SB]) AND ("MASP2"[TIAB] OR "MBL associated serine protease 2"[TIAB])
KV37_HUMAN	IGKV3-7	0	("glioblastoma"[Mesh] OR "glioma"[Mesh]) OR (("glioblastoma*"[TIAB] OR "GBM"[TIAB] OR "glioma*"[TIAB]) NOT "MEDLINE"[SB]) AND ("IGKV3-7"[TIAB] OR "immunoglobulin kappa variable 3-7"[TIAB] OR "KV37"[TIAB])
LV147_HUMAN	IGLV1-47	0	("glioblastoma"[Mesh] OR "glioma"[Mesh]) OR (("glioblastoma*"[TIAB] OR "GBM"[TIAB] OR "glioma*"[TIAB]) NOT "MEDLINE"[SB]) AND ("IGLV1-47"[TIAB] OR "immunoglobulin lambda variable 1-47"[TIAB] OR "LV147"[TIAB])
LCAP_HUMAN	LNPEP	0	("glioblastoma"[Mesh] OR "glioma"[Mesh]) OR (("glioblastoma*"[TIAB] OR "GBM"[TIAB] OR "glioma*"[TIAB]) NOT "MEDLINE"[SB]) AND ("LNPEP"[TIAB] OR "leucyl and cystinyl aminopeptidase"[TIAB] OR "LCAP"[TIAB] OR "Lung Cancer-Associated Protein"[TIAB])
CLIC1_HUMAN	CLIC1	26	("glioblastoma"[Mesh] OR "glioma"[Mesh]) OR (("glioblastoma*"[TIAB] OR "GBM"[TIAB] OR "glioma*"[TIAB]) NOT "MEDLINE"[SB]) AND ("CLIC1"[TIAB] OR "chloride intracellular channel 1"[TIAB])
B2MG_HUMAN	B2M	34	("glioblastoma"[Mesh] OR "glioma"[Mesh]) OR (("glioblastoma*"[TIAB] OR "GBM"[TIAB] OR "glioma*"[TIAB]) NOT "MEDLINE"[SB]) AND ("B2M"[TIAB] OR "beta-2-microglobulin"[TIAB] OR "B2MG"[TIAB])
CBPB2_HUMAN	CPB2	3	("glioblastoma"[Mesh] OR "glioma"[Mesh]) OR (("glioblastoma*"[TIAB] OR "GBM"[TIAB] OR "glioma*"[TIAB]) NOT "MEDLINE"[SB]) AND ("CPB2"[TIAB] OR "carboxypeptidase B2"[TIAB] OR "CBPB2"[TIAB] OR "TAFI"[TIAB] OR "Thrombin-activatable fibrinolysis inhibitor"[TIAB])
A0A0G2JRQ6_HUMAN		0	("glioblastoma"[Mesh] OR "glioma"[Mesh]) OR (("glioblastoma*"[TIAB] OR "GBM"[TIAB] OR "glioma*"[TIAB]) NOT "MEDLINE"[SB]) AND ("A0A0G2JRQ6"[TIAB])
A2AP_HUMAN	SERPINF2	3	("glioblastoma"[Mesh] OR "glioma"[Mesh]) OR (("glioblastoma*"[TIAB] OR "GBM"[TIAB] OR "glioma*"[TIAB]) NOT "MEDLINE"[SB]) AND ("SERPINF2"[TIAB] OR "serpin family F member 2"[TIAB] OR "A2AP"[TIAB] OR "Alpha 2-antiplasmin"[TIAB] OR "plasmin inhibitor"[TIAB])
ALDOA_HUMAN	ALDOA	9	("glioblastoma"[Mesh] OR "glioma"[Mesh]) OR (("glioblastoma*"[TIAB] OR "GBM"[TIAB] OR "glioma*"[TIAB]) NOT "MEDLINE"[SB]) AND ("ALDOA"[TIAB] OR "aldolase, fructose-bisphosphate A"[TIAB])
HGFL_HUMAN	MST1	140	("glioblastoma"[Mesh] OR "glioma"[Mesh]) OR (("glioblastoma*"[TIAB] OR "GBM"[TIAB] OR "glioma*"[TIAB]) NOT "MEDLINE"[SB]) AND ("MST1"[TIAB] OR "macrophage stimulating 1"[TIAB] OR "HGFL"[TIAB] OR "Hepatocyte growth factor-like protein"[TIAB] OR "MSP"[TIAB] OR "macrophage stimulating protein"[TIAB])
ANGT_HUMAN	AGT	64	("glioblastoma"[Mesh] OR "glioma"[Mesh]) OR (("glioblastoma*"[TIAB] OR "GBM"[TIAB] OR "glioma*"[TIAB]) NOT "MEDLINE"[SB]) AND ("AGT"[TIAB] OR "angiotensinogen"[TIAB] OR "ANGT"[TIAB])
C1QB_HUMAN	C1QB	5	("glioblastoma"[Mesh] OR "glioma"[Mesh]) OR (("glioblastoma*"[TIAB] OR "GBM"[TIAB] OR "glioma*"[TIAB]) NOT "MEDLINE"[SB]) AND ("C1QB"[TIAB] OR "complement C1q B chain"[TIAB])
CFAB_HUMAN	CFB	2	("glioblastoma"[Mesh] OR "glioma"[Mesh]) OR (("glioblastoma*"[TIAB] OR "GBM"[TIAB] OR "glioma*"[TIAB]) NOT "MEDLINE"[SB]) AND ("CFB"[TIAB] OR "complement factor B"[TIAB] OR "CFAB"[TIAB] OR "CFA/I fimbrial subunit B"[TIAB])
F13A_HUMAN	F13A1	4	("glioblastoma"[Mesh] OR "glioma"[Mesh]) OR (("glioblastoma*"[TIAB] OR "GBM"[TIAB] OR "glioma*"[TIAB]) NOT "MEDLINE"[SB]) AND ("F13A1"[TIAB] OR "coagulation factor XIII A chain"[TIAB] OR "F13A"[TIAB])
AMBP_HUMAN	AMBP	0	("glioblastoma"[Mesh] OR "glioma"[Mesh]) OR (("glioblastoma*"[TIAB] OR "GBM"[TIAB] OR "glioma*"[TIAB]) NOT "MEDLINE"[SB]) AND ("AMBP"[TIAB] OR "alpha-1-microglobulin/bikunin precursor"[TIAB])
LV218_HUMAN	IGLV2-18	0	("glioblastoma"[Mesh] OR "glioma"[Mesh]) OR (("glioblastoma*"[TIAB] OR "GBM"[TIAB] OR "glioma*"[TIAB]) NOT "MEDLINE"[SB]) AND ("IGLV2-18"[TIAB] OR "immunoglobulin lambda variable 2-18"[TIAB] OR "LV218"[TIAB])
KV116_HUMAN	IGKV1-16	0	("glioblastoma"[Mesh] OR "glioma"[Mesh]) OR (("glioblastoma*"[TIAB] OR "GBM"[TIAB] OR "glioma*"[TIAB]) NOT "MEDLINE"[SB]) AND ("IGKV1-16"[TIAB] OR "Immunoglobulin Kappa Variable 1-16"[TIAB] OR "KV116"[TIAB])
NCAM1_HUMAN	NCAM1	16	("glioblastoma"[Mesh] OR "glioma"[Mesh]) OR (("glioblastoma*"[TIAB] OR "GBM"[TIAB] OR "glioma*"[TIAB]) NOT "MEDLINE"[SB]) AND ("NCAM1"[TIAB] OR "neural cell adhesion molecule 1"[TIAB])
C1RL_HUMAN	C1RL	4	("glioblastoma"[Mesh] OR "glioma"[Mesh]) OR (("glioblastoma*"[TIAB] OR "GBM"[TIAB] OR "glioma*"[TIAB]) NOT "MEDLINE"[SB]) AND ("C1RL"[TIAB] OR "complement C1r subcomponent like"[TIAB])
TTHY_HUMAN	TTR	37	("glioblastoma"[Mesh] OR "glioma"[Mesh]) OR (("glioblastoma*"[TIAB] OR "GBM"[TIAB] OR "glioma*"[TIAB]) NOT "MEDLINE"[SB]) AND ("TTR"[TIAB] OR "transthyretin"[TIAB] OR "TTHY"[TIAB])
RET4_HUMAN	RBP4	2	("glioblastoma"[Mesh] OR "glioma"[Mesh]) OR (("glioblastoma*"[TIAB] OR "GBM"[TIAB] OR "glioma*"[TIAB]) NOT "MEDLINE"[SB]) AND ("RBP4"[TIAB] OR "retinol binding protein 4"[TIAB] OR "RET4"[TIAB])
CLUS_HUMAN	CLU	18	("glioblastoma"[Mesh] OR "glioma"[Mesh]) OR (("glioblastoma*"[TIAB] OR "GBM"[TIAB] OR "glioma*"[TIAB]) NOT "MEDLINE"[SB]) AND ("CLU"[TIAB] OR "clusterin"[TIAB] OR "CLUS"[TIAB])
ITIH4_HUMAN	ITIH4	1	("glioblastoma"[Mesh] OR "glioma"[Mesh]) OR (("glioblastoma*"[TIAB] OR "GBM"[TIAB] OR "glioma*"[TIAB]) NOT "MEDLINE"[SB]) AND ("ITIH4"[TIAB] OR "inter-alpha-trypsin inhibitor heavy chain 4"[TIAB])
HABP2_HUMAN	HABP2	0	("glioblastoma"[Mesh] OR "glioma"[Mesh]) OR (("glioblastoma*"[TIAB] OR "GBM"[TIAB] OR "glioma*"[TIAB]) NOT "MEDLINE"[SB]) AND ("HABP2"[TIAB] OR "hyaluronan binding protein 2"[TIAB])
FA12_HUMAN	F12	17	("glioblastoma"[Mesh] OR "glioma"[Mesh]) OR (("glioblastoma*"[TIAB] OR "GBM"[TIAB] OR "glioma*"[TIAB]) NOT "MEDLINE"[SB]) AND ("F12"[TIAB] OR "coagulation factor XII"[TIAB] OR "FA12"[TIAB])
ASIC4_HUMAN	ASIC4	1	("glioblastoma"[Mesh] OR "glioma"[Mesh]) OR (("glioblastoma*"[TIAB] OR "GBM"[TIAB] OR "glioma*"[TIAB]) NOT "MEDLINE"[SB]) AND ("ASIC4"[TIAB] OR "Acid Sensing Ion Channel 4"[TIAB])
CO5_HUMAN	C5	68	("glioblastoma"[Mesh] OR "glioma"[Mesh]) OR (("glioblastoma*"[TIAB] OR "GBM"[TIAB] OR "glioma*"[TIAB]) NOT "MEDLINE"[SB]) AND ("C5"[TIAB] OR "complement C5"[TIAB] OR "CO5"[TIAB])
IGJ_HUMAN	JCHAIN	1	("glioblastoma"[Mesh] OR "glioma"[Mesh]) OR (("glioblastoma*"[TIAB] OR "GBM"[TIAB] OR "glioma*"[TIAB]) NOT "MEDLINE"[SB]) AND ("JCHAIN"[TIAB] OR "joining chain of multimeric IgA and IgM"[TIAB] OR "IGJ"[TIAB] OR "Immunoglobulin J chain"[TIAB])
F13B_HUMAN	F13B	2	("glioblastoma"[Mesh] OR "glioma"[Mesh]) OR (("glioblastoma*"[TIAB] OR "GBM"[TIAB] OR "glioma*"[TIAB]) NOT "MEDLINE"[SB]) AND ("F13B"[TIAB] OR "coagulation factor XIII B chain"[TIAB])
PCOC1_HUMAN	PCOLCE	6	("glioblastoma"[Mesh] OR "glioma"[Mesh]) OR (("glioblastoma*"[TIAB] OR "GBM"[TIAB] OR "glioma*"[TIAB]) NOT "MEDLINE"[SB]) AND ("PCOLCE"[TIAB] OR "procollagen C-endopeptidase enhancer"[TIAB] OR "PCOC1"[TIAB])
LV861_HUMAN	IGLV8-61	0	("glioblastoma"[Mesh] OR "glioma"[Mesh]) OR (("glioblastoma*"[TIAB] OR "GBM"[TIAB] OR "glioma*"[TIAB]) NOT "MEDLINE"[SB]) AND ("IGLV8-61"[TIAB] OR "immunoglobulin lambda variable 8-61"[TIAB] OR "LV861"[TIAB])
A1AT_HUMAN	SERPINA1	29	("glioblastoma"[Mesh] OR "glioma"[Mesh]) OR (("glioblastoma*"[TIAB] OR "GBM"[TIAB] OR "glioma*"[TIAB]) NOT "MEDLINE"[SB]) AND ("SERPINA1"[TIAB] OR "serpin family A member 1"[TIAB] OR "A1AT"[TIAB] OR "Alpha-1 Antitrypsin"[TIAB])
CO3_HUMAN	C3	173	("glioblastoma"[Mesh] OR "glioma"[Mesh]) OR (("glioblastoma*"[TIAB] OR "GBM"[TIAB] OR "glioma*"[TIAB]) NOT "MEDLINE"[SB]) AND ("C3"[TIAB] OR "complement C3"[TIAB] OR "CO3"[TIAB])
PCYOX_HUMAN	PCYOX1	0	("glioblastoma"[Mesh] OR "glioma"[Mesh]) OR (("glioblastoma*"[TIAB] OR "GBM"[TIAB] OR "glioma*"[TIAB]) NOT "MEDLINE"[SB]) AND ("PCYOX1"[TIAB] OR "prenylcysteine oxidase 1"[TIAB] OR "PCYOX"[TIAB])
C1QA_HUMAN	C1QA	2	("glioblastoma"[Mesh] OR "glioma"[Mesh]) OR (("glioblastoma*"[TIAB] OR "GBM"[TIAB] OR "glioma*"[TIAB]) NOT "MEDLINE"[SB]) AND ("C1QA"[TIAB] OR "complement C1q A chain"[TIAB])
C4BPB_HUMAN	C4BPB	0	("glioblastoma"[Mesh] OR "glioma"[Mesh]) OR (("glioblastoma*"[TIAB] OR "GBM"[TIAB] OR "glioma*"[TIAB]) NOT "MEDLINE"[SB]) AND ("C4BPB"[TIAB] OR "complement component 4 binding protein beta"[TIAB])
APOH_HUMAN	APOH	0	("glioblastoma"[Mesh] OR "glioma"[Mesh]) OR (("glioblastoma*"[TIAB] OR "GBM"[TIAB] OR "glioma*"[TIAB]) NOT "MEDLINE"[SB]) AND ("APOH"[TIAB] OR "apolipoprotein H"[TIAB])
SHBG_HUMAN	SHBG	2	("glioblastoma"[Mesh] OR "glioma"[Mesh]) OR (("glioblastoma*"[TIAB] OR "GBM"[TIAB] OR "glioma*"[TIAB]) NOT "MEDLINE"[SB]) AND ("SHBG"[TIAB] OR "sex hormone binding globulin"[TIAB])
C4BPA_HUMAN	C4BPA	0	("glioblastoma"[Mesh] OR "glioma"[Mesh]) OR (("glioblastoma*"[TIAB] OR "GBM"[TIAB] OR "glioma*"[TIAB]) NOT "MEDLINE"[SB]) AND ("C4BPA"[TIAB] OR "complement component 4 binding protein alpha"[TIAB])
ALBU_HUMAN	ALB	405	("glioblastoma"[Mesh] OR "glioma"[Mesh]) OR (("glioblastoma*"[TIAB] OR "GBM"[TIAB] OR "glioma*"[TIAB]) NOT "MEDLINE"[SB]) AND ("ALB"[TIAB] OR "albumin"[TIAB] OR "ALBU"[TIAB])
VTNC_HUMAN	VTN	90	("glioblastoma"[Mesh] OR "glioma"[Mesh]) OR (("glioblastoma*"[TIAB] OR "GBM"[TIAB] OR "glioma*"[TIAB]) NOT "MEDLINE"[SB]) AND ("VTN"[TIAB] OR "Vitronectin"[TIAB] OR "VTNC"[TIAB])
CFAI_HUMAN	CFI	5	("glioblastoma"[Mesh] OR "glioma"[Mesh]) OR (("glioblastoma*"[TIAB] OR "GBM"[TIAB] OR "glioma*"[TIAB]) NOT "MEDLINE"[SB]) AND ("CFI"[TIAB] OR "complement factor I"[TIAB] OR "CFAI"[TIAB])
CO4A_HUMAN	C4A	2	("glioblastoma"[Mesh] OR "glioma"[Mesh]) OR (("glioblastoma*"[TIAB] OR "GBM"[TIAB] OR "glioma*"[TIAB]) NOT "MEDLINE"[SB]) AND ("C4A"[TIAB] OR "complement C4A"[TIAB] OR "CO4A"[TIAB])
TRFE_HUMAN	TF	488	("glioblastoma"[Mesh] OR "glioma"[Mesh]) OR (("glioblastoma*"[TIAB] OR "GBM"[TIAB] OR "glioma*"[TIAB]) NOT "MEDLINE"[SB]) AND ("TF"[TIAB] OR "transferrin"[TIAB] OR "TRFE"[TIAB])
HEMO_HUMAN	HPX	11	("glioblastoma"[Mesh] OR "glioma"[Mesh]) OR (("glioblastoma*"[TIAB] OR "GBM"[TIAB] OR "glioma*"[TIAB]) NOT "MEDLINE"[SB]) AND ("HPX"[TIAB] OR "hemopexin"[TIAB] OR "HEMO"[TIAB])
S4R460_HUMAN	IGHV3OR16-9	0	("glioblastoma"[Mesh] OR "glioma"[Mesh]) OR (("glioblastoma*"[TIAB] OR "GBM"[TIAB] OR "glioma*"[TIAB]) NOT "MEDLINE"[SB]) AND ("IGHV3OR16-9"[TIAB] OR "Immunoglobulin Heavy Variable 3/OR16-9"[TIAB] OR "S4R460"[TIAB] OR "Immunoglobulin heavy variable 3/OR16-9"[TIAB])
VTDB_HUMAN	GC	275	("glioblastoma"[Mesh] OR "glioma"[Mesh]) OR (("glioblastoma*"[TIAB] OR "GBM"[TIAB] OR "glioma*"[TIAB]) NOT "MEDLINE"[SB]) AND ("GC"[TIAB] OR "GC vitamin D binding protein"[TIAB] OR "VTDB"[TIAB] OR "Vitamin D-binding protein"[TIAB])
A1BG_HUMAN	A1BG	0	("glioblastoma"[Mesh] OR "glioma"[Mesh]) OR (("glioblastoma*"[TIAB] OR "GBM"[TIAB] OR "glioma*"[TIAB]) NOT "MEDLINE"[SB]) AND ("A1BG"[TIAB] OR "alpha-1-B glycoprotein"[TIAB] OR "A1BG"[TIAB])
IGHG3_HUMAN	IGHG3	0	("glioblastoma"[Mesh] OR "glioma"[Mesh]) OR (("glioblastoma*"[TIAB] OR "GBM"[TIAB] OR "glioma*"[TIAB]) NOT "MEDLINE"[SB]) AND ("IGHG3"[TIAB] OR "immunoglobulin heavy constant gamma 3"[TIAB] OR "IGHG3"[TIAB])
FETUB_HUMAN	FETUB	0	("glioblastoma"[Mesh] OR "glioma"[Mesh]) OR (("glioblastoma*"[TIAB] OR "GBM"[TIAB] OR "glioma*"[TIAB]) NOT "MEDLINE"[SB]) AND ("FETUB"[TIAB] OR "fetuin B"[TIAB] OR "FETUB"[TIAB])
TETN_HUMAN	CLEC3B	0	("glioblastoma"[Mesh] OR "glioma"[Mesh]) OR (("glioblastoma*"[TIAB] OR "GBM"[TIAB] OR "glioma*"[TIAB]) NOT "MEDLINE"[SB]) AND ("CLEC3B"[TIAB] OR "C-type lectin domain family 3 member B"[TIAB])
A2GL_HUMAN	LRG1	6	("glioblastoma"[Mesh] OR "glioma"[Mesh]) OR (("glioblastoma*"[TIAB] OR "GBM"[TIAB] OR "glioma*"[TIAB]) NOT "MEDLINE"[SB]) AND ("LRG1"[TIAB] OR "leucine rich alpha-2-glycoprotein 1"[TIAB] OR "A2GL"[TIAB])
PGRP2_HUMAN	PGLYRP2	0	("glioblastoma"[Mesh] OR "glioma"[Mesh]) OR (("glioblastoma*"[TIAB] OR "GBM"[TIAB] OR "glioma*"[TIAB]) NOT "MEDLINE"[SB]) AND ("PGLYRP2"[TIAB] OR "peptidoglycan recognition protein 2"[TIAB] OR "PGRP2"[TIAB])
FCGBP_HUMAN	FCGBP	7	("glioblastoma"[Mesh] OR "glioma"[Mesh]) OR (("glioblastoma*"[TIAB] OR "GBM"[TIAB] OR "glioma*"[TIAB]) NOT "MEDLINE"[SB]) AND ("FCGBP"[TIAB] OR "Fc gamma binding protein"[TIAB])
ZN613_HUMAN	ZNF613	0	("glioblastoma"[Mesh] OR "glioma"[Mesh]) OR (("glioblastoma*"[TIAB] OR "GBM"[TIAB] OR "glioma*"[TIAB]) NOT "MEDLINE"[SB]) AND ("ZNF613"[TIAB] OR "zinc finger protein 613"[TIAB] OR "ZN613"[TIAB])
C1QC_HUMAN	C1QC	3	("glioblastoma"[Mesh] OR "glioma"[Mesh]) OR (("glioblastoma*"[TIAB] OR "GBM"[TIAB] OR "glioma*"[TIAB]) NOT "MEDLINE"[SB]) AND ("C1QC"[TIAB] OR "complement C1q C chain"[TIAB])
C1R_HUMAN	C1R	11	("glioblastoma"[Mesh] OR "glioma"[Mesh]) OR (("glioblastoma*"[TIAB] OR "GBM"[TIAB] OR "glioma*"[TIAB]) NOT "MEDLINE"[SB]) AND ("C1R"[TIAB] OR "complement C1r"[TIAB])
HRG_HUMAN	HRG	11	("glioblastoma"[Mesh] OR "glioma"[Mesh]) OR (("glioblastoma*"[TIAB] OR "GBM"[TIAB] OR "glioma*"[TIAB]) NOT "MEDLINE"[SB]) AND ("HRG"[TIAB] OR "histidine rich glycoprotein"[TIAB])
THBG_HUMAN	SERPINA7	3	("glioblastoma"[Mesh] OR "glioma"[Mesh]) OR (("glioblastoma*"[TIAB] OR "GBM"[TIAB] OR "glioma*"[TIAB]) NOT "MEDLINE"[SB]) AND ("SERPINA7"[TIAB] OR "serpin family A member 7"[TIAB] OR "THBG"[TIAB] OR "TBG"[TIAB] OR "thyroxine-binding globulin"[TIAB])
ITIH1_HUMAN	ITIH1	1	("glioblastoma"[Mesh] OR "glioma"[Mesh]) OR (("glioblastoma*"[TIAB] OR "GBM"[TIAB] OR "glioma*"[TIAB]) NOT "MEDLINE"[SB]) AND ("ITIH1"[TIAB] OR "inter-alpha-trypsin inhibitor heavy chain 1"[TIAB])
KV401_HUMAN	IGKV4-1	0	("glioblastoma"[Mesh] OR "glioma"[Mesh]) OR (("glioblastoma*"[TIAB] OR "GBM"[TIAB] OR "glioma*"[TIAB]) NOT "MEDLINE"[SB]) AND ("IGKV4-1"[TIAB] OR "immunoglobulin kappa variable 4-1"[TIAB] OR "KV401"[TIAB])
APOE_HUMAN	APOE	105	("glioblastoma"[Mesh] OR "glioma"[Mesh]) OR (("glioblastoma*"[TIAB] OR "GBM"[TIAB] OR "glioma*"[TIAB]) NOT "MEDLINE"[SB]) AND ("APOE"[TIAB] OR "apolipoprotein E"[TIAB])
IGKC_HUMAN	IGKC	2	("glioblastoma"[Mesh] OR "glioma"[Mesh]) OR (("glioblastoma*"[TIAB] OR "GBM"[TIAB] OR "glioma*"[TIAB]) NOT "MEDLINE"[SB]) AND ("IGKC"[TIAB] OR "immunoglobulin kappa constant"[TIAB])
KLKB1_HUMAN	KLKB1	0	("glioblastoma"[Mesh] OR "glioma"[Mesh]) OR (("glioblastoma*"[TIAB] OR "GBM"[TIAB] OR "glioma*"[TIAB]) NOT "MEDLINE"[SB]) AND ("KLKB1"[TIAB] OR "kallikrein B1"[TIAB])
FHR2_HUMAN	CFHR2	0	("glioblastoma"[Mesh] OR "glioma"[Mesh]) OR (("glioblastoma*"[TIAB] OR "GBM"[TIAB] OR "glioma*"[TIAB]) NOT "MEDLINE"[SB]) AND ("CFHR2"[TIAB] OR "complement factor H related 2"[TIAB] OR "FHR2"[TIAB])
KAIN_HUMAN	SERPINA4	0	("glioblastoma"[Mesh] OR "glioma"[Mesh]) OR (("glioblastoma*"[TIAB] OR "GBM"[TIAB] OR "glioma*"[TIAB]) NOT "MEDLINE"[SB]) AND ("SERPINA4"[TIAB] OR "serpin family A member 4"[TIAB] OR "KAIN"[TIAB])
HEP2_HUMAN	SERPIND1	12	("glioblastoma"[Mesh] OR "glioma"[Mesh]) OR (("glioblastoma*"[TIAB] OR "GBM"[TIAB] OR "glioma*"[TIAB]) NOT "MEDLINE"[SB]) AND ("SERPIND1"[TIAB] OR "serpin family D member 1"[TIAB] OR "HEP2"[TIAB] OR "Heparin cofactor 2"[TIAB])
PROS_HUMAN	PROS1	132	("glioblastoma"[Mesh] OR "glioma"[Mesh]) OR (("glioblastoma*"[TIAB] OR "GBM"[TIAB] OR "glioma*"[TIAB]) NOT "MEDLINE"[SB]) AND ("PROS1"[TIAB] OR "protein S"[TIAB] OR "PROS"[TIAB])
FA5_HUMAN	F5	14	("glioblastoma"[Mesh] OR "glioma"[Mesh]) OR (("glioblastoma*"[TIAB] OR "GBM"[TIAB] OR "glioma*"[TIAB]) NOT "MEDLINE"[SB]) AND ("F5"[TIAB] OR "coagulation factor V"[TIAB] OR "FA5"[TIAB])
CERU_HUMAN	CP	205	("glioblastoma"[Mesh] OR "glioma"[Mesh]) OR (("glioblastoma*"[TIAB] OR "GBM"[TIAB] OR "glioma*"[TIAB]) NOT "MEDLINE"[SB]) AND ("CP"[TIAB] OR "ceruloplasmin"[TIAB] OR "CERU"[TIAB])
FETUA_HUMAN	AHSG	8	("glioblastoma"[Mesh] OR "glioma"[Mesh]) OR (("glioblastoma*"[TIAB] OR "GBM"[TIAB] OR "glioma*"[TIAB]) NOT "MEDLINE"[SB]) AND ("AHSG"[TIAB] OR "alpha 2-HS glycoprotein"[TIAB] OR "FETUA"[TIAB] OR "Fetuin-A"[TIAB])
CFAH_HUMAN	CFH	12	("glioblastoma"[Mesh] OR "glioma"[Mesh]) OR (("glioblastoma*"[TIAB] OR "GBM"[TIAB] OR "glioma*"[TIAB]) NOT "MEDLINE"[SB]) AND ("CFH"[TIAB] OR "complement factor H"[TIAB] OR "CFAH"[TIAB])
CO9_HUMAN	C9	11	("glioblastoma"[Mesh] OR "glioma"[Mesh]) OR (("glioblastoma*"[TIAB] OR "GBM"[TIAB] OR "glioma*"[TIAB]) NOT "MEDLINE"[SB]) AND ("C9"[TIAB] OR "complement C9"[TIAB] OR "CO9"[TIAB])
CBG_HUMAN	SERPINA6	6	("glioblastoma"[Mesh] OR "glioma"[Mesh]) OR (("glioblastoma*"[TIAB] OR "GBM"[TIAB] OR "glioma*"[TIAB]) NOT "MEDLINE"[SB]) AND ("SERPINA6"[TIAB] OR "serpin family A member 6"[TIAB] OR "CBG"[TIAB] OR "corticosteroid-binding globulin"[TIAB] OR "Transcortin"[TIAB])
A1AG2_HUMAN	ORM2	0	("glioblastoma"[Mesh] OR "glioma"[Mesh]) OR (("glioblastoma*"[TIAB] OR "GBM"[TIAB] OR "glioma*"[TIAB]) NOT "MEDLINE"[SB]) AND ("ORM2"[TIAB] OR "orosomucoid 2"[TIAB] OR "A1AG2"[TIAB] OR "Alpha-1-acid glycoprotein 2 "[TIAB])
IGHA2_HUMAN	IGHA2	0	("glioblastoma"[Mesh] OR "glioma"[Mesh]) OR (("glioblastoma*"[TIAB] OR "GBM"[TIAB] OR "glioma*"[TIAB]) NOT "MEDLINE"[SB]) AND ("IGHA2"[TIAB] OR "immunoglobulin heavy constant alpha 2"[TIAB])
TPO_HUMAN	THPO	4	("glioblastoma"[Mesh] OR "glioma"[Mesh]) OR (("glioblastoma*"[TIAB] OR "GBM"[TIAB] OR "glioma*"[TIAB]) NOT "MEDLINE"[SB]) AND ("THPO"[TIAB] OR "thrombopoietin"[TIAB] OR "TPO"[TIAB])
ZN404_HUMAN	ZNF404	0	("glioblastoma"[Mesh] OR "glioma"[Mesh]) OR (("glioblastoma*"[TIAB] OR "GBM"[TIAB] OR "glioma*"[TIAB]) NOT "MEDLINE"[SB]) AND ("ZNF404"[TIAB] OR "zinc finger protein 404"[TIAB] OR "ZN404"[TIAB])
APOA1_HUMAN	APOA1	6	("glioblastoma"[Mesh] OR "glioma"[Mesh]) OR (("glioblastoma*"[TIAB] OR "GBM"[TIAB] OR "glioma*"[TIAB]) NOT "MEDLINE"[SB]) AND ("APOA1"[TIAB] OR "apolipoprotein A1"[TIAB])
ITIH2_HUMAN	ITIH2	2	("glioblastoma"[Mesh] OR "glioma"[Mesh]) OR (("glioblastoma*"[TIAB] OR "GBM"[TIAB] OR "glioma*"[TIAB]) NOT "MEDLINE"[SB]) AND ("ITIH2"[TIAB] OR "inter-alpha-trypsin inhibitor heavy chain 2"[TIAB])
ATRN_HUMAN	ATRN	3	("glioblastoma"[Mesh] OR "glioma"[Mesh]) OR (("glioblastoma*"[TIAB] OR "GBM"[TIAB] OR "glioma*"[TIAB]) NOT "MEDLINE"[SB]) AND ("ATRN"[TIAB] OR "attractin"[TIAB])
FA9_HUMAN	F9	8	("glioblastoma"[Mesh] OR "glioma"[Mesh]) OR (("glioblastoma*"[TIAB] OR "GBM"[TIAB] OR "glioma*"[TIAB]) NOT "MEDLINE"[SB]) AND ("F9"[TIAB] OR "coagulation factor IX"[TIAB] OR "FA9"[TIAB])
IGHM_HUMAN	IGHM	1	("glioblastoma"[Mesh] OR "glioma"[Mesh]) OR (("glioblastoma*"[TIAB] OR "GBM"[TIAB] OR "glioma*"[TIAB]) NOT "MEDLINE"[SB]) AND ("IGHM"[TIAB] OR "immunoglobulin heavy constant mu"[TIAB])
PLMN_HUMAN	PLG	295	("glioblastoma"[Mesh] OR "glioma"[Mesh]) OR (("glioblastoma*"[TIAB] OR "GBM"[TIAB] OR "glioma*"[TIAB]) NOT "MEDLINE"[SB]) AND ("PLG"[TIAB] OR "plasminogen"[TIAB] OR "PLMN"[TIAB])
C1S_HUMAN	C1S	14	("glioblastoma"[Mesh] OR "glioma"[Mesh]) OR (("glioblastoma*"[TIAB] OR "GBM"[TIAB] OR "glioma*"[TIAB]) NOT "MEDLINE"[SB]) AND ("C1S"[TIAB] OR "complement C1s"[TIAB])
HV338_HUMAN	IGHV3-38	0	("glioblastoma"[Mesh] OR "glioma"[Mesh]) OR (("glioblastoma*"[TIAB] OR "GBM"[TIAB] OR "glioma*"[TIAB]) NOT "MEDLINE"[SB]) AND ("IGHV3-38"[TIAB] OR "immunoglobulin heavy variable 3-38"[TIAB] OR "HV338"[TIAB])
AACT_HUMAN	SERPINA3	14	("glioblastoma"[Mesh] OR "glioma"[Mesh]) OR (("glioblastoma*"[TIAB] OR "GBM"[TIAB] OR "glioma*"[TIAB]) NOT "MEDLINE"[SB]) AND ("SERPINA3"[TIAB] OR "serpin family A member 3"[TIAB] OR "AACT"[TIAB] OR "Acetoacetyl-coenzyme A thiolase"[TIAB])
IC1_HUMAN	SERPING1	6	("glioblastoma"[Mesh] OR "glioma"[Mesh]) OR (("glioblastoma*"[TIAB] OR "GBM"[TIAB] OR "glioma*"[TIAB]) NOT "MEDLINE"[SB]) AND ("SERPING1"[TIAB] OR "serpin family G member 1"[TIAB] OR "IC1"[TIAB])
CPN2_HUMAN	CPN2	0	("glioblastoma"[Mesh] OR "glioma"[Mesh]) OR (("glioblastoma*"[TIAB] OR "GBM"[TIAB] OR "glioma*"[TIAB]) NOT "MEDLINE"[SB]) AND ("CPN2"[TIAB] OR "carboxypeptidase N subunit 2"[TIAB])
APOC1_HUMAN	APOC1	9	("glioblastoma"[Mesh] OR "glioma"[Mesh]) OR (("glioblastoma*"[TIAB] OR "GBM"[TIAB] OR "glioma*"[TIAB]) NOT "MEDLINE"[SB]) AND ("APOC1"[TIAB] OR "apolipoprotein C1"[TIAB])
HV205_HUMAN	IGHV2-5	0	("glioblastoma"[Mesh] OR "glioma"[Mesh]) OR (("glioblastoma*"[TIAB] OR "GBM"[TIAB] OR "glioma*"[TIAB]) NOT "MEDLINE"[SB]) AND ("IGHV2-5"[TIAB] OR "immunoglobulin heavy variable 2-5"[TIAB] OR "HV205"[TIAB])
CHLE_HUMAN	BCHE	30	("glioblastoma"[Mesh] OR "glioma"[Mesh]) OR (("glioblastoma*"[TIAB] OR "GBM"[TIAB] OR "glioma*"[TIAB]) NOT "MEDLINE"[SB]) AND ("BCHE"[TIAB] OR "butyrylcholinesterase"[TIAB] OR "CHLE"[TIAB] OR "cholinesterase"[TIAB])
MMRN2_HUMAN	MMRN2	1	("glioblastoma"[Mesh] OR "glioma"[Mesh]) OR (("glioblastoma*"[TIAB] OR "GBM"[TIAB] OR "glioma*"[TIAB]) NOT "MEDLINE"[SB]) AND ("MMRN2"[TIAB] OR "multimerin 2"[TIAB])
MYOME_HUMAN	PDE4DIP	3	("glioblastoma"[Mesh] OR "glioma"[Mesh]) OR (("glioblastoma*"[TIAB] OR "GBM"[TIAB] OR "glioma*"[TIAB]) NOT "MEDLINE"[SB]) AND ("PDE4DIP"[TIAB] OR "phosphodiesterase 4D interacting protein"[TIAB] OR "MYOME"[TIAB] OR "myomesin"[TIAB])
IGHG2_HUMAN	IGHG2	1	("glioblastoma"[Mesh] OR "glioma"[Mesh]) OR (("glioblastoma*"[TIAB] OR "GBM"[TIAB] OR "glioma*"[TIAB]) NOT "MEDLINE"[SB]) AND ("IGHG2"[TIAB] OR "immunoglobulin heavy constant gamma 2"[TIAB])
HPT_HUMAN	HP	73	("glioblastoma"[Mesh] OR "glioma"[Mesh]) OR (("glioblastoma*"[TIAB] OR "GBM"[TIAB] OR "glioma*"[TIAB]) NOT "MEDLINE"[SB]) AND ("HP"[TIAB] OR "haptoglobin"[TIAB] OR "HPT"[TIAB])
IPSP_HUMAN	SERPINA5	6	("glioblastoma"[Mesh] OR "glioma"[Mesh]) OR (("glioblastoma*"[TIAB] OR "GBM"[TIAB] OR "glioma*"[TIAB]) NOT "MEDLINE"[SB]) AND ("SERPINA5"[TIAB] OR "serpin family A member 5"[TIAB] OR "IPSP"[TIAB] OR "Inhibitory Postsynaptic Potential"[TIAB])
COF1_HUMAN	CFL1	11	("glioblastoma"[Mesh] OR "glioma"[Mesh]) OR (("glioblastoma*"[TIAB] OR "GBM"[TIAB] OR "glioma*"[TIAB]) NOT "MEDLINE"[SB]) AND ("CFL1"[TIAB] OR "cofilin 1"[TIAB] OR "COF1"[TIAB])
CO6_HUMAN	C6	4845	("glioblastoma"[Mesh] OR "glioma"[Mesh]) OR (("glioblastoma*"[TIAB] OR "GBM"[TIAB] OR "glioma*"[TIAB]) NOT "MEDLINE"[SB]) AND ("C6"[TIAB] OR "complement C6"[TIAB] OR "CO6"[TIAB])
THRB_HUMAN	F2	174	("glioblastoma"[Mesh] OR "glioma"[Mesh]) OR (("glioblastoma*"[TIAB] OR "GBM"[TIAB] OR "glioma*"[TIAB]) NOT "MEDLINE"[SB]) AND ("F2"[TIAB] OR "coagulation factor II"[TIAB] OR "thrombin"[TIAB] OR "THRB"[TIAB] OR "Thyroid hormone receptor beta"[TIAB])
FA11_HUMAN	F11	11	("glioblastoma"[Mesh] OR "glioma"[Mesh]) OR (("glioblastoma*"[TIAB] OR "GBM"[TIAB] OR "glioma*"[TIAB]) NOT "MEDLINE"[SB]) AND ("F11"[TIAB] OR "coagulation factor XI"[TIAB] OR "FA11"[TIAB])
APOF_HUMAN	APOF	0	("glioblastoma"[Mesh] OR "glioma"[Mesh]) OR (("glioblastoma*"[TIAB] OR "GBM"[TIAB] OR "glioma*"[TIAB]) NOT "MEDLINE"[SB]) AND ("APOF"[TIAB] OR "apolipoprotein F"[TIAB])
GP1BA_HUMAN	GP1BA	1	("glioblastoma"[Mesh] OR "glioma"[Mesh]) OR (("glioblastoma*"[TIAB] OR "GBM"[TIAB] OR "glioma*"[TIAB]) NOT "MEDLINE"[SB]) AND ("GP1BA"[TIAB] OR "glycoprotein Ib platelet subunit alpha"[TIAB])
BTD_HUMAN	BTD	3	("glioblastoma"[Mesh] OR "glioma"[Mesh]) OR (("glioblastoma*"[TIAB] OR "GBM"[TIAB] OR "glioma*"[TIAB]) NOT "MEDLINE"[SB]) AND ("BTD"[TIAB] OR "biotinidase"[TIAB])
LYSC_HUMAN	LYZ	25	("glioblastoma"[Mesh] OR "glioma"[Mesh]) OR (("glioblastoma*"[TIAB] OR "GBM"[TIAB] OR "glioma*"[TIAB]) NOT "MEDLINE"[SB]) AND ("LYZ"[TIAB] OR "lysozyme"[TIAB] OR "LYSC"[TIAB])
APOM_HUMAN	APOM	0	("glioblastoma"[Mesh] OR "glioma"[Mesh]) OR (("glioblastoma*"[TIAB] OR "GBM"[TIAB] OR "glioma*"[TIAB]) NOT "MEDLINE"[SB]) AND ("APOM"[TIAB] OR "apolipoprotein M"[TIAB])
LCAT_HUMAN	LCAT	1	("glioblastoma"[Mesh] OR "glioma"[Mesh]) OR (("glioblastoma*"[TIAB] OR "GBM"[TIAB] OR "glioma*"[TIAB]) NOT "MEDLINE"[SB]) AND ("LCAT"[TIAB] OR "lecithin-cholesterol acyltransferase"[TIAB])
HV307_HUMAN	IGHV3-7	0	("glioblastoma"[Mesh] OR "glioma"[Mesh]) OR (("glioblastoma*"[TIAB] OR "GBM"[TIAB] OR "glioma*"[TIAB]) NOT "MEDLINE"[SB]) AND ("IGHV3-7"[TIAB] OR "immunoglobulin heavy variable 3-7"[TIAB] OR "HV307"[TIAB])
PZP_HUMAN	PZP	2	("glioblastoma"[Mesh] OR "glioma"[Mesh]) OR (("glioblastoma*"[TIAB] OR "GBM"[TIAB] OR "glioma*"[TIAB]) NOT "MEDLINE"[SB]) AND ("PZP"[TIAB] OR "PZP alpha-2-macroglobulin like"[TIAB])
PIGR_HUMAN	PIGR	1	("glioblastoma"[Mesh] OR "glioma"[Mesh]) OR (("glioblastoma*"[TIAB] OR "GBM"[TIAB] OR "glioma*"[TIAB]) NOT "MEDLINE"[SB]) AND ("PIGR"[TIAB] OR "polymeric immunoglobulin receptor"[TIAB])
APOA2_HUMAN	APOA2	1	("glioblastoma"[Mesh] OR "glioma"[Mesh]) OR (("glioblastoma*"[TIAB] OR "GBM"[TIAB] OR "glioma*"[TIAB]) NOT "MEDLINE"[SB]) AND ("APOA2"[TIAB] OR "apolipoprotein A2"[TIAB])
PROP_HUMAN	CFP	11	("glioblastoma"[Mesh] OR "glioma"[Mesh]) OR (("glioblastoma*"[TIAB] OR "GBM"[TIAB] OR "glioma*"[TIAB]) NOT "MEDLINE"[SB]) AND ("CFP"[TIAB] OR "complement factor properdin"[TIAB] OR "PROP"[TIAB] OR "Properdin"[TIAB])
CD5L_HUMAN	CD5L	0	("glioblastoma"[Mesh] OR "glioma"[Mesh]) OR (("glioblastoma*"[TIAB] OR "GBM"[TIAB] OR "glioma*"[TIAB]) NOT "MEDLINE"[SB]) AND ("CD5L"[TIAB] OR "CD5 molecule like"[TIAB])
SCN8A_HUMAN	SCN8A	0	("glioblastoma"[Mesh] OR "glioma"[Mesh]) OR (("glioblastoma*"[TIAB] OR "GBM"[TIAB] OR "glioma*"[TIAB]) NOT "MEDLINE"[SB]) AND ("SCN8A"[TIAB] OR "sodium voltage-gated channel alpha subunit 8"[TIAB])
SAA4_HUMAN	SAA4	2	("glioblastoma"[Mesh] OR "glioma"[Mesh]) OR (("glioblastoma*"[TIAB] OR "GBM"[TIAB] OR "glioma*"[TIAB]) NOT "MEDLINE"[SB]) AND ("SAA4"[TIAB] OR "serum amyloid A4"[TIAB])
HV373_HUMAN	IGHV3-73	0	("glioblastoma"[Mesh] OR "glioma"[Mesh]) OR (("glioblastoma*"[TIAB] OR "GBM"[TIAB] OR "glioma*"[TIAB]) NOT "MEDLINE"[SB]) AND ("IGHV3-73"[TIAB] OR "immunoglobulin heavy variable 3-73"[TIAB] OR "HV373"[TIAB])
PLTP_HUMAN	PLTP	2	("glioblastoma"[Mesh] OR "glioma"[Mesh]) OR (("glioblastoma*"[TIAB] OR "GBM"[TIAB] OR "glioma*"[TIAB]) NOT "MEDLINE"[SB]) AND ("PLTP"[TIAB] OR "phospholipid transfer protein"[TIAB])
CETP_HUMAN	CETP	2	("glioblastoma"[Mesh] OR "glioma"[Mesh]) OR (("glioblastoma*"[TIAB] OR "GBM"[TIAB] OR "glioma*"[TIAB]) NOT "MEDLINE"[SB]) AND ("CETP"[TIAB] OR "cholesteryl ester transfer protein"[TIAB])
BGH3_HUMAN	TGFBI	25	("glioblastoma"[Mesh] OR "glioma"[Mesh]) OR (("glioblastoma*"[TIAB] OR "GBM"[TIAB] OR "glioma*"[TIAB]) NOT "MEDLINE"[SB]) AND ("TGFBI"[TIAB] OR "transforming growth factor beta induced"[TIAB] OR "BGH3"[TIAB] OR "Transforming growth factor-beta-induced protein ig-h3"[TIAB])
LV469_HUMAN	IGLV4-69	0	("glioblastoma"[Mesh] OR "glioma"[Mesh]) OR (("glioblastoma*"[TIAB] OR "GBM"[TIAB] OR "glioma*"[TIAB]) NOT "MEDLINE"[SB]) AND ("IGLV4-69"[TIAB] OR "immunoglobulin lambda variable 4-69"[TIAB] OR "LV469"[TIAB])
FCN3_HUMAN	FCN3	1	("glioblastoma"[Mesh] OR "glioma"[Mesh]) OR (("glioblastoma*"[TIAB] OR "GBM"[TIAB] OR "glioma*"[TIAB]) NOT "MEDLINE"[SB]) AND ("FCN3"[TIAB] OR "ficolin 3"[TIAB])
CBPN_HUMAN	CPN1	0	("glioblastoma"[Mesh] OR "glioma"[Mesh]) OR (("glioblastoma*"[TIAB] OR "GBM"[TIAB] OR "glioma*"[TIAB]) NOT "MEDLINE"[SB]) AND ("CPN1"[TIAB] OR "carboxypeptidase N subunit 1"[TIAB] OR "CBPN"[TIAB])
AFAM_HUMAN	AFM	53	("glioblastoma"[Mesh] OR "glioma"[Mesh]) OR (("glioblastoma*"[TIAB] OR "GBM"[TIAB] OR "glioma*"[TIAB]) NOT "MEDLINE"[SB]) AND ("AFM"[TIAB] OR "afamin"[TIAB] OR "AFAM"[TIAB])
PON1_HUMAN	PON1	8	("glioblastoma"[Mesh] OR "glioma"[Mesh]) OR (("glioblastoma*"[TIAB] OR "GBM"[TIAB] OR "glioma*"[TIAB]) NOT "MEDLINE"[SB]) AND ("PON1"[TIAB] OR "paraoxonase 1"[TIAB])
PHLD_HUMAN	GPLD1	0	("glioblastoma"[Mesh] OR "glioma"[Mesh]) OR (("glioblastoma*"[TIAB] OR "GBM"[TIAB] OR "glioma*"[TIAB]) NOT "MEDLINE"[SB]) AND ("GPLD1"[TIAB] OR "glycosylphosphatidylinositol specific phospholipase D1"[TIAB] OR "PHLD"[TIAB])
FA10_HUMAN	F10	21	("glioblastoma"[Mesh] OR "glioma"[Mesh]) OR (("glioblastoma*"[TIAB] OR "GBM"[TIAB] OR "glioma*"[TIAB]) NOT "MEDLINE"[SB]) AND ("F10"[TIAB] OR "coagulation factor X"[TIAB] OR "FA10"[TIAB])
APOL1_HUMAN	APOL1	2	("glioblastoma"[Mesh] OR "glioma"[Mesh]) OR (("glioblastoma*"[TIAB] OR "GBM"[TIAB] OR "glioma*"[TIAB]) NOT "MEDLINE"[SB]) AND ("APOL1"[TIAB] OR "apolipoprotein L1"[TIAB])
APOB_HUMAN	APOB	17	("glioblastoma"[Mesh] OR "glioma"[Mesh]) OR (("glioblastoma*"[TIAB] OR "GBM"[TIAB] OR "glioma*"[TIAB]) NOT "MEDLINE"[SB]) AND ("APOB"[TIAB] OR "apolipoprotein B"[TIAB])
ALS_HUMAN	IGFALS	38	("glioblastoma"[Mesh] OR "glioma"[Mesh]) OR (("glioblastoma*"[TIAB] OR "GBM"[TIAB] OR "glioma*"[TIAB]) NOT "MEDLINE"[SB]) AND ("IGFALS"[TIAB] OR "insulin like growth factor binding protein acid labile subunit"[TIAB] OR "ALS"[TIAB])
A0A075B7D8_HUMAN	IGHV3OR15-7	0	("glioblastoma"[Mesh] OR "glioma"[Mesh]) OR (("glioblastoma*"[TIAB] OR "GBM"[TIAB] OR "glioma*"[TIAB]) NOT "MEDLINE"[SB]) AND ("IGHV3OR15-7"[TIAB] OR "immunoglobulin heavy variable 3/OR15-7"[TIAB] OR "A0A075B7D8"[TIAB])
KV230_HUMAN	IGKV2-30	0	("glioblastoma"[Mesh] OR "glioma"[Mesh]) OR (("glioblastoma*"[TIAB] OR "GBM"[TIAB] OR "glioma*"[TIAB]) NOT "MEDLINE"[SB]) AND ("IGKV2-30"[TIAB] OR "immunoglobulin kappa variable 2-30"[TIAB] OR "KV230"[TIAB])
BTAF1_HUMAN	BTAF1	1	("glioblastoma"[Mesh] OR "glioma"[Mesh]) OR (("glioblastoma*"[TIAB] OR "GBM"[TIAB] OR "glioma*"[TIAB]) NOT "MEDLINE"[SB]) AND ("BTAF1"[TIAB] OR "B-TFIID TATA-box binding protein associated factor 1"[TIAB])
GALE_HUMAN	GALE	5	("glioblastoma"[Mesh] OR "glioma"[Mesh]) OR (("glioblastoma*"[TIAB] OR "GBM"[TIAB] OR "glioma*"[TIAB]) NOT "MEDLINE"[SB]) AND ("GALE"[TIAB] OR "UDP-galactose-4-epimerase"[TIAB])
APOC3_HUMAN	APOC3	0	("glioblastoma"[Mesh] OR "glioma"[Mesh]) OR (("glioblastoma*"[TIAB] OR "GBM"[TIAB] OR "glioma*"[TIAB]) NOT "MEDLINE"[SB]) AND ("APOC3"[TIAB] OR "apolipoprotein C3"[TIAB])
KDM3A_HUMAN	KDM3A	2	("glioblastoma"[Mesh] OR "glioma"[Mesh]) OR (("glioblastoma*"[TIAB] OR "GBM"[TIAB] OR "glioma*"[TIAB]) NOT "MEDLINE"[SB]) AND ("KDM3A"[TIAB] OR "lysine demethylase 3A"[TIAB])
HPTR_HUMAN	HPR	12	("glioblastoma"[Mesh] OR "glioma"[Mesh]) OR (("glioblastoma*"[TIAB] OR "GBM"[TIAB] OR "glioma*"[TIAB]) NOT "MEDLINE"[SB]) AND ("HPR"[TIAB] OR "haptoglobin-related protein"[TIAB] OR "HPTR"[TIAB])
AIPL1_HUMAN	AIPL1	1	("glioblastoma"[Mesh] OR "glioma"[Mesh]) OR (("glioblastoma*"[TIAB] OR "GBM"[TIAB] OR "glioma*"[TIAB]) NOT "MEDLINE"[SB]) AND ("AIPL1"[TIAB] OR "AIP like 1 HSP90 co-chaperone"[TIAB])
ZPI_HUMAN	SERPINA10	0	("glioblastoma"[Mesh] OR "glioma"[Mesh]) OR (("glioblastoma*"[TIAB] OR "GBM"[TIAB] OR "glioma*"[TIAB]) NOT "MEDLINE"[SB]) AND ("SERPINA10"[TIAB] OR "serpin family A member 10"[TIAB] OR "ZPI"[TIAB] OR "Protein Z-dependent Protease Inhibitor"[TIAB])
HGFA_HUMAN	HGFAC	5	("glioblastoma"[Mesh] OR "glioma"[Mesh]) OR (("glioblastoma*"[TIAB] OR "GBM"[TIAB] OR "glioma*"[TIAB]) NOT "MEDLINE"[SB]) AND ("HGFAC"[TIAB] OR "HGF activator"[TIAB] OR "HGFA"[TIAB])
CNDP1_HUMAN	CNDP1	1	("glioblastoma"[Mesh] OR "glioma"[Mesh]) OR (("glioblastoma*"[TIAB] OR "GBM"[TIAB] OR "glioma*"[TIAB]) NOT "MEDLINE"[SB]) AND ("CNDP1"[TIAB] OR "carnosine dipeptidase 1"[TIAB])
LG3BP_HUMAN	LGALS3BP	8	("glioblastoma"[Mesh] OR "glioma"[Mesh]) OR (("glioblastoma*"[TIAB] OR "GBM"[TIAB] OR "glioma*"[TIAB]) NOT "MEDLINE"[SB]) AND ("LGALS3BP"[TIAB] OR "galectin 3 binding protein"[TIAB] OR "LG3BP"[TIAB])
IGF2_HUMAN	IGF2	75	("glioblastoma"[Mesh] OR "glioma"[Mesh]) OR (("glioblastoma*"[TIAB] OR "GBM"[TIAB] OR "glioma*"[TIAB]) NOT "MEDLINE"[SB]) AND ("IGF2"[TIAB] OR "insulin like growth factor 2"[TIAB])
LV310_HUMAN	IGLV3-10	0	("glioblastoma"[Mesh] OR "glioma"[Mesh]) OR (("glioblastoma*"[TIAB] OR "GBM"[TIAB] OR "glioma*"[TIAB]) NOT "MEDLINE"[SB]) AND ("IGLV3-10"[TIAB] OR "immunoglobulin lambda variable 3-10"[TIAB] OR "LV310"[TIAB])
CXCL7_HUMAN	PPBP	5	("glioblastoma"[Mesh] OR "glioma"[Mesh]) OR (("glioblastoma*"[TIAB] OR "GBM"[TIAB] OR "glioma*"[TIAB]) NOT "MEDLINE"[SB]) AND ("PPBP"[TIAB] OR "pro-platelet basic protein"[TIAB] OR "CXCL7"[TIAB] OR "Chemokine (C-X-C motif) ligand 7"[TIAB])
HV226_HUMAN	IGHV2-26	0	("glioblastoma"[Mesh] OR "glioma"[Mesh]) OR (("glioblastoma*"[TIAB] OR "GBM"[TIAB] OR "glioma*"[TIAB]) NOT "MEDLINE"[SB]) AND ("IGHV2-26"[TIAB] OR "immunoglobulin heavy variable 2-26"[TIAB] OR "HV226"[TIAB])
PPIA_HUMAN	PPIA	1	("glioblastoma"[Mesh] OR "glioma"[Mesh]) OR (("glioblastoma*"[TIAB] OR "GBM"[TIAB] OR "glioma*"[TIAB]) NOT "MEDLINE"[SB]) AND ("PPIA"[TIAB] OR "peptidylprolyl isomerase A"[TIAB])
VINC_HUMAN	VCL	41	("glioblastoma"[Mesh] OR "glioma"[Mesh]) OR (("glioblastoma*"[TIAB] OR "GBM"[TIAB] OR "glioma*"[TIAB]) NOT "MEDLINE"[SB]) AND ("VCL"[TIAB] OR "vinculin"[TIAB] OR "VINC"[TIAB])
PROC_HUMAN	PROC	64	("glioblastoma"[Mesh] OR "glioma"[Mesh]) OR (("glioblastoma*"[TIAB] OR "GBM"[TIAB] OR "glioma*"[TIAB]) NOT "MEDLINE"[SB]) AND ("PROC"[TIAB] OR "protein C"[TIAB] OR "inactivator of coagulation factors Va and VIIIa"[TIAB])
URP2_HUMAN	FERMT3	3	("glioblastoma"[Mesh] OR "glioma"[Mesh]) OR (("glioblastoma*"[TIAB] OR "GBM"[TIAB] OR "glioma*"[TIAB]) NOT "MEDLINE"[SB]) AND ("FERMT3"[TIAB] OR "FERM domain containing kindlin 3"[TIAB] OR "URP2"[TIAB] OR "urotensin II-related peptide"[TIAB])
A0A0J9YY99_HUMAN		0	("glioblastoma"[Mesh] OR "glioma"[Mesh]) OR (("glioblastoma*"[TIAB] OR "GBM"[TIAB] OR "glioma*"[TIAB]) NOT "MEDLINE"[SB]) AND ("A0A0J9YY99"[TIAB])
LMAN2_HUMAN	LMAN2	215	("glioblastoma"[Mesh] OR "glioma"[Mesh]) OR (("glioblastoma*"[TIAB] OR "GBM"[TIAB] OR "glioma*"[TIAB]) NOT "MEDLINE"[SB]) AND ("LMAN2"[TIAB] OR "lectin"[TIAB] OR "mannose binding 2"[TIAB])
FCN2_HUMAN	FCN2	0	("glioblastoma"[Mesh] OR "glioma"[Mesh]) OR (("glioblastoma*"[TIAB] OR "GBM"[TIAB] OR "glioma*"[TIAB]) NOT "MEDLINE"[SB]) AND ("FCN2"[TIAB] OR "ficolin 2"[TIAB])
IGHG4_HUMAN	IGHG4	0	("glioblastoma"[Mesh] OR "glioma"[Mesh]) OR (("glioblastoma*"[TIAB] OR "GBM"[TIAB] OR "glioma*"[TIAB]) NOT "MEDLINE"[SB]) AND ("IGHG4"[TIAB] OR "immunoglobulin heavy constant gamma 4"[TIAB])
CAP1_HUMAN	CAP1	3	("glioblastoma"[Mesh] OR "glioma"[Mesh]) OR (("glioblastoma*"[TIAB] OR "GBM"[TIAB] OR "glioma*"[TIAB]) NOT "MEDLINE"[SB]) AND ("CAP1"[TIAB] OR "cyclase associated actin cytoskeleton regulatory protein 1"[TIAB])
MBL2_HUMAN	MBL2	1	("glioblastoma"[Mesh] OR "glioma"[Mesh]) OR (("glioblastoma*"[TIAB] OR "GBM"[TIAB] OR "glioma*"[TIAB]) NOT "MEDLINE"[SB]) AND ("MBL2"[TIAB] OR "mannose binding lectin 2"[TIAB])
FHR4_HUMAN	CFHR4	0	("glioblastoma"[Mesh] OR "glioma"[Mesh]) OR (("glioblastoma*"[TIAB] OR "GBM"[TIAB] OR "glioma*"[TIAB]) NOT "MEDLINE"[SB]) AND ("CFHR4"[TIAB] OR "complement factor H related 4"[TIAB] OR "FHR4"[TIAB])
AAKG2_HUMAN	PRKAG2	1	("glioblastoma"[Mesh] OR "glioma"[Mesh]) OR (("glioblastoma*"[TIAB] OR "GBM"[TIAB] OR "glioma*"[TIAB]) NOT "MEDLINE"[SB]) AND ("PRKAG2"[TIAB] OR "protein kinase AMP-activated non-catalytic subunit gamma 2"[TIAB] OR "AAKG2"[TIAB])
IBP3_HUMAN	IGFBP3	68	("glioblastoma"[Mesh] OR "glioma"[Mesh]) OR (("glioblastoma*"[TIAB] OR "GBM"[TIAB] OR "glioma*"[TIAB]) NOT "MEDLINE"[SB]) AND ("IGFBP3"[TIAB] OR "insulin like growth factor binding protein 3"[TIAB] OR "IBP3"[TIAB])
TSP1_HUMAN	THBS1	100	("glioblastoma"[Mesh] OR "glioma"[Mesh]) OR (("glioblastoma*"[TIAB] OR "GBM"[TIAB] OR "glioma*"[TIAB]) NOT "MEDLINE"[SB]) AND ("THBS1"[TIAB] OR "thrombospondin 1"[TIAB] OR "TSP1"[TIAB])
HV383_HUMAN	IGHV3-38-3	0	("glioblastoma"[Mesh] OR "glioma"[Mesh]) OR (("glioblastoma*"[TIAB] OR "GBM"[TIAB] OR "glioma*"[TIAB]) NOT "MEDLINE"[SB]) AND ("IGHV3-38-3"[TIAB] OR "Immunoglobulin Heavy Variable 3-38-3"[TIAB] OR "HV383"[TIAB])
FINC_HUMAN	FN1	66	("glioblastoma"[Mesh] OR "glioma"[Mesh]) OR (("glioblastoma*"[TIAB] OR "GBM"[TIAB] OR "glioma*"[TIAB]) NOT "MEDLINE"[SB]) AND ("FN1"[TIAB] OR "fibronectin 1"[TIAB] OR "FINC"[TIAB])
LV136_HUMAN	IGLV1-36	0	("glioblastoma"[Mesh] OR "glioma"[Mesh]) OR (("glioblastoma*"[TIAB] OR "GBM"[TIAB] OR "glioma*"[TIAB]) NOT "MEDLINE"[SB]) AND ("IGLV1-36"[TIAB] OR "immunoglobulin lambda variable 1-36"[TIAB] OR "LV136"[TIAB])
PRG4_HUMAN	PRG4	13	("glioblastoma"[Mesh] OR "glioma"[Mesh]) OR (("glioblastoma*"[TIAB] OR "GBM"[TIAB] OR "glioma*"[TIAB]) NOT "MEDLINE"[SB]) AND ("PRG4"[TIAB] OR "proteoglycan 4"[TIAB])
LYAM1_HUMAN	SELL	28	("glioblastoma"[Mesh] OR "glioma"[Mesh]) OR (("glioblastoma*"[TIAB] OR "GBM"[TIAB] OR "glioma*"[TIAB]) NOT "MEDLINE"[SB]) AND ("SELL"[TIAB] OR "selectin L"[TIAB] OR "LYAM1"[TIAB] OR "Lysosomal Associated Membrane Protein 1"[TIAB] OR "CD107a"[TIAB])
PROF1_HUMAN	PFN1	6	("glioblastoma"[Mesh] OR "glioma"[Mesh]) OR (("glioblastoma*"[TIAB] OR "GBM"[TIAB] OR "glioma*"[TIAB]) NOT "MEDLINE"[SB]) AND ("PFN1"[TIAB] OR "profilin 1"[TIAB] OR "PROF1"[TIAB])
1433Z_HUMAN	YWHAZ	1	("glioblastoma"[Mesh] OR "glioma"[Mesh]) OR (("glioblastoma*"[TIAB] OR "GBM"[TIAB] OR "glioma*"[TIAB]) NOT "MEDLINE"[SB]) AND ("YWHAZ"[TIAB] OR "tyrosine 3-monooxygenase/tryptophan 5-monooxygenase activation protein zeta"[TIAB] OR "1433Z"[TIAB] OR "14-3-3 protein zeta/delta"[TIAB])
G3P_HUMAN	GAPDH	89	("glioblastoma"[Mesh] OR "glioma"[Mesh]) OR (("glioblastoma*"[TIAB] OR "GBM"[TIAB] OR "glioma*"[TIAB]) NOT "MEDLINE"[SB]) AND ("GAPDH"[TIAB] OR "glyceraldehyde-3-phosphate dehydrogenase"[TIAB] OR "G3P"[TIAB] OR "Gene 3 protein"[TIAB])
TBB1_HUMAN	TUBB1	0	("glioblastoma"[Mesh] OR "glioma"[Mesh]) OR (("glioblastoma*"[TIAB] OR "GBM"[TIAB] OR "glioma*"[TIAB]) NOT "MEDLINE"[SB]) AND ("TUBB1"[TIAB] OR "tubulin beta 1 class VI"[TIAB] OR "TBB1"[TIAB] OR " beta-tubulin 1"[TIAB])
K1C9_HUMAN	KRT9	0	("glioblastoma"[Mesh] OR "glioma"[Mesh]) OR (("glioblastoma*"[TIAB] OR "GBM"[TIAB] OR "glioma*"[TIAB]) NOT "MEDLINE"[SB]) AND ("KRT9"[TIAB] OR "keratin 9"[TIAB] OR "K1C9"[TIAB] OR "cytokeratin-9"[TIAB] OR "Ck-9"[TIAB])
K1C10_HUMAN	KRT10	1	("glioblastoma"[Mesh] OR "glioma"[Mesh]) OR (("glioblastoma*"[TIAB] OR "GBM"[TIAB] OR "glioma*"[TIAB]) NOT "MEDLINE"[SB]) AND ("KRT10"[TIAB] OR "keratin 10"[TIAB] OR "K1C10"[TIAB] OR "cytokeratin-10"[TIAB] OR "CK-10"[TIAB])
TPM4_HUMAN	TPM4	5	("glioblastoma"[Mesh] OR "glioma"[Mesh]) OR (("glioblastoma*"[TIAB] OR "GBM"[TIAB] OR "glioma*"[TIAB]) NOT "MEDLINE"[SB]) AND ("TPM4"[TIAB] OR "tropomyosin 4"[TIAB])
APOC2_HUMAN	APOC2	4	("glioblastoma"[Mesh] OR "glioma"[Mesh]) OR (("glioblastoma*"[TIAB] OR "GBM"[TIAB] OR "glioma*"[TIAB]) NOT "MEDLINE"[SB]) AND ("APOC2"[TIAB] OR "apolipoprotein C2"[TIAB])
SPP24_HUMAN	SPP2	0	("glioblastoma"[Mesh] OR "glioma"[Mesh]) OR (("glioblastoma*"[TIAB] OR "GBM"[TIAB] OR "glioma*"[TIAB]) NOT "MEDLINE"[SB]) AND ("SPP2"[TIAB] OR "secreted phosphoprotein 2"[TIAB] OR "SPP24"[TIAB] OR "secreted phosphoprotein 24 kDa"[TIAB])
PROZ_HUMAN	PROZ	0	("glioblastoma"[Mesh] OR "glioma"[Mesh]) OR (("glioblastoma*"[TIAB] OR "GBM"[TIAB] OR "glioma*"[TIAB]) NOT "MEDLINE"[SB]) AND ("PROZ"[TIAB] OR "protein Z"[TIAB] OR "vitamin K dependent plasma glycoprotein"[TIAB] OR "PROZ"[TIAB])
PD1L1_HUMAN	CD274	52	("glioblastoma"[Mesh] OR "glioma"[Mesh]) OR (("glioblastoma*"[TIAB] OR "GBM"[TIAB] OR "glioma*"[TIAB]) NOT "MEDLINE"[SB]) AND ("CD274"[TIAB] OR "CD274 molecule"[TIAB] OR "PD1L1"[TIAB] OR "CD274"[TIAB])
CCD92_HUMAN	CCDC92	0	("glioblastoma"[Mesh] OR "glioma"[Mesh]) OR (("glioblastoma*"[TIAB] OR "GBM"[TIAB] OR "glioma*"[TIAB]) NOT "MEDLINE"[SB]) AND ("CCDC92"[TIAB] OR "coiled-coil domain containing 92"[TIAB] OR "CCD92"[TIAB])
LYVE1_HUMAN	LYVE1	4	("glioblastoma"[Mesh] OR "glioma"[Mesh]) OR (("glioblastoma*"[TIAB] OR "GBM"[TIAB] OR "glioma*"[TIAB]) NOT "MEDLINE"[SB]) AND ("LYVE1"[TIAB] OR "lymphatic vessel endothelial hyaluronan receptor 1"[TIAB])
AN18A_HUMAN	ANKRD18A	0	("glioblastoma"[Mesh] OR "glioma"[Mesh]) OR (("glioblastoma*"[TIAB] OR "GBM"[TIAB] OR "glioma*"[TIAB]) NOT "MEDLINE"[SB]) AND ("ANKRD18A"[TIAB] OR "ankyrin repeat domain 18A"[TIAB] OR "AN18A"[TIAB] OR "Ankyrin repeat domain-containing protein 18A"[TIAB])
FLNA_HUMAN	FLNA	25	("glioblastoma"[Mesh] OR "glioma"[Mesh]) OR (("glioblastoma*"[TIAB] OR "GBM"[TIAB] OR "glioma*"[TIAB]) NOT "MEDLINE"[SB]) AND ("FLNA"[TIAB] OR "filamin A"[TIAB])
ACTN1_HUMAN	ACTN1	2	("glioblastoma"[Mesh] OR "glioma"[Mesh]) OR (("glioblastoma*"[TIAB] OR "GBM"[TIAB] OR "glioma*"[TIAB]) NOT "MEDLINE"[SB]) AND ("ACTN1"[TIAB] OR "actinin alpha 1"[TIAB])
HV146_HUMAN	IGHV1-46	0	("glioblastoma"[Mesh] OR "glioma"[Mesh]) OR (("glioblastoma*"[TIAB] OR "GBM"[TIAB] OR "glioma*"[TIAB]) NOT "MEDLINE"[SB]) AND ("IGHV1-46"[TIAB] OR "immunoglobulin heavy variable 1-46"[TIAB] OR "HV146"[TIAB])
TAGL2_HUMAN	TAGLN2	15	("glioblastoma"[Mesh] OR "glioma"[Mesh]) OR (("glioblastoma*"[TIAB] OR "GBM"[TIAB] OR "glioma*"[TIAB]) NOT "MEDLINE"[SB]) AND ("TAGLN2"[TIAB] OR "transgelin 2"[TIAB] OR "TAGL2"[TIAB])
TLN1_HUMAN	TLN1	10	("glioblastoma"[Mesh] OR "glioma"[Mesh]) OR (("glioblastoma*"[TIAB] OR "GBM"[TIAB] OR "glioma*"[TIAB]) NOT "MEDLINE"[SB]) AND ("TLN1"[TIAB] OR "talin 1"[TIAB])
HV103_HUMAN	IGHV1-3	0	("glioblastoma"[Mesh] OR "glioma"[Mesh]) OR (("glioblastoma*"[TIAB] OR "GBM"[TIAB] OR "glioma*"[TIAB]) NOT "MEDLINE"[SB]) AND ("IGHV1-3"[TIAB] OR "immunoglobulin heavy variable 1-3"[TIAB])
KPYM_HUMAN	PKM	20	("glioblastoma"[Mesh] OR "glioma"[Mesh]) OR (("glioblastoma*"[TIAB] OR "GBM"[TIAB] OR "glioma*"[TIAB]) NOT "MEDLINE"[SB]) AND ("PKM"[TIAB] OR "pyruvate kinase M1/2"[TIAB] OR "KPYM"[TIAB])
VWF_HUMAN	VWF	89	("glioblastoma"[Mesh] OR "glioma"[Mesh]) OR (("glioblastoma*"[TIAB] OR "GBM"[TIAB] OR "glioma*"[TIAB]) NOT "MEDLINE"[SB]) AND ("VWF"[TIAB] OR "von Willebrand factor"[TIAB])
TRI25_HUMAN	TRIM25	5	("glioblastoma"[Mesh] OR "glioma"[Mesh]) OR (("glioblastoma*"[TIAB] OR "GBM"[TIAB] OR "glioma*"[TIAB]) NOT "MEDLINE"[SB]) AND ("TRIM25"[TIAB] OR "tripartite motif containing 25"[TIAB] OR "TRI25"[TIAB] OR " E3 ubiquitin/ISG15 ligase TRIM25"[TIAB])
FR1L6_HUMAN	FER1L6	0	("glioblastoma"[Mesh] OR "glioma"[Mesh]) OR (("glioblastoma*"[TIAB] OR "GBM"[TIAB] OR "glioma*"[TIAB]) NOT "MEDLINE"[SB]) AND ("FER1L6"[TIAB] OR "Fer-1 Like Family Member 6"[TIAB] OR "FR1L6"[TIAB] OR "Fer-1-like protein 6"[TIAB])
K2C1_HUMAN	KRT1	0	("glioblastoma"[Mesh] OR "glioma"[Mesh]) OR (("glioblastoma*"[TIAB] OR "GBM"[TIAB] OR "glioma*"[TIAB]) NOT "MEDLINE"[SB]) AND ("KRT1"[TIAB] OR "keratin 1"[TIAB] OR "K2C1"[TIAB] OR "keratin type II cytoskeletal 1"[TIAB])
APOC4_HUMAN	APOC4	0	("glioblastoma"[Mesh] OR "glioma"[Mesh]) OR (("glioblastoma*"[TIAB] OR "GBM"[TIAB] OR "glioma*"[TIAB]) NOT "MEDLINE"[SB]) AND ("APOC4"[TIAB] OR "apolipoprotein C4"[TIAB])
ACTH_HUMAN	ACTG2	843	("glioblastoma"[Mesh] OR "glioma"[Mesh]) OR (("glioblastoma*"[TIAB] OR "GBM"[TIAB] OR "glioma*"[TIAB]) NOT "MEDLINE"[SB]) AND ("ACTG2"[TIAB] OR "actin gamma 2"[TIAB] OR "ACTH"[TIAB] OR "actin"[TIAB] OR "gamma-enteric smooth muscle"[TIAB])
MYH9_HUMAN	MYH9	11	("glioblastoma"[Mesh] OR "glioma"[Mesh]) OR (("glioblastoma*"[TIAB] OR "GBM"[TIAB] OR "glioma*"[TIAB]) NOT "MEDLINE"[SB]) AND ("MYH9"[TIAB] OR "myosin heavy chain 9"[TIAB])
Protein X	Protein X	2

## Sheet: SLC25A14_UCP5
PMID	Title	Authors	Citation	First Author	Journal/Book	Publication Year	Create Date	PMCID	NIHMS ID	DOI
31314594	Maternal fructose-induced oxidative stress occurs viaTfam and Ucp5 epigenetic regulation in offspring hippocampi	Yamada H, Munetsuna E, Yamazaki M, Mizuno G, Sadamoto N, Ando Y, Fujii R, Shiogama K, Ishikawa H, Suzuki K, Shimono Y, Ohashi K, Hashimoto S.	FASEB J. 2019 Oct;33(10):11431-11442. doi: 10.1096/fj.201901072R. Epub 2019 Jul 17.	Yamada H	FASEB J	2019	2019-07-18			10.1096/fj.201901072R

## Sheet: ATXN2_ATX2
PMID	Title	Authors	Citation	First Author	Journal/Book	Publication Year	Create Date	PMCID	NIHMS ID	DOI
23918370	From the Cover: Neutralization of terminal differentiation in gliomagenesis	Hu J, Ho AL, Yuan L, Hu B, Hua S, Hwang SS, Zhang J, Hu T, Zheng H, Gan B, Wu G, Wang YA, Chin L, DePinho RA.	Proc Natl Acad Sci U S A. 2013 Sep 3;110(36):14520-7. doi: 10.1073/pnas.1308610110. Epub 2013 Aug 5.	Hu J	Proc Natl Acad Sci U S A	2013	2013-08-07	PMC3767545		10.1073/pnas.1308610110

## Sheet: CRP_CRP
PMID	Title	Authors	Citation	First Author	Journal/Book	Publication Year	Create Date	PMCID	NIHMS ID	DOI
40762529	A case of malignant hypertension due to sarcoidosis	Kinomura S, Toyohara T, Chiba Y, Aoki H, Ishizuka Y, Noguchi Y, Kin S, Akiu M, Kikuchi K, Makino R, Yoshida M, Oe Y, Nagasawa T, Okamoto K, Miyazaki M, Sato H, Takase K, Abe T, Tanaka T.	J Hypertens. 2025 Jul 31. doi: 10.1097/HJH.0000000000004110. Online ahead of print.	Kinomura S	J Hypertens	2025	2025-08-05			10.1097/HJH.0000000000004110
40641926	CRP/albumin ratio and WBC values correlate with Ki-67 and survival in glioblastoma multiforme	Gürsoy G.	Front Oncol. 2025 Jun 26;15:1612212. doi: 10.3389/fonc.2025.1612212. eCollection 2025.	Gürsoy G	Front Oncol	2025	2025-07-11	PMC12241031		10.3389/fonc.2025.1612212
40626036	Developing an Interpretable Machine Learning Model for Early Prediction of Cardiovascular Involvement in Systemic Lupus Erythematosus	Deng Z, Liu H, Chen F, Liu Q, Wang X, Wang C, Lyu C, Li J, Li T.	J Inflamm Res. 2025 Jul 1;18:8629-8641. doi: 10.2147/JIR.S526608. eCollection 2025.	Deng Z	J Inflamm Res	2025	2025-07-08	PMC12230251		10.2147/JIR.S526608
40497747	Development and Application of a Machine Learning-Based Predictive Model for Carotid Restenosis After Interventional Surgery in Elderly Ischemic Stroke Patients	Wu X, Wang X, Lin H, Zhang Y, Jiang Y, Jiang B.	Neurologist. 2025 Jun 11. doi: 10.1097/NRL.0000000000000627. Online ahead of print.	Wu X	Neurologist	2025	2025-06-11			10.1097/NRL.0000000000000627
40470305	Network Analysis of Multidimensional Symptoms and Inflammatory Biomarkers in Chinese Patients with Glioma	Li H, Tong Y, Li J, Shi X, Nyalali AMK, Li F.	J Inflamm Res. 2025 May 31;18:7083-7095. doi: 10.2147/JIR.S517105. eCollection 2025.	Li H	J Inflamm Res	2025	2025-06-05	PMC12136073		10.2147/JIR.S517105
40357776	Early Detection of Glioma: Investigating Inflammatory Markers (CRP), Kidney, and Liver Function	Alqurashi MM, Al-Sulami AM, Bayamin M, Al Toub FA, Zeyadi M, Naqvi S, Baig MR, Al-Abbasi FA, Gazi S, Al-Bar OA, Kumar V, Anwar F.	CNS Neurol Disord Drug Targets. 2025 May 12. doi: 10.2174/0118715273360604250420020956. Online ahead of print.	Alqurashi MM	CNS Neurol Disord Drug Targets	2025	2025-05-13			10.2174/0118715273360604250420020956
40351765	A novel cross-validated machine learning based Alertix-Cancer Risk Index for early detection of canine malignancies	Sharif H, Arabi Belaghi R, Jagarlamudi KK, Saellström S, Wang L, Rönnberg H, Eriksson S.	Front Vet Sci. 2025 Apr 25;12:1570106. doi: 10.3389/fvets.2025.1570106. eCollection 2025.	Sharif H	Front Vet Sci	2025	2025-05-12	PMC12061885		10.3389/fvets.2025.1570106
40291024	Predicting nosocomial pneumonia of patients with acute brain injury in intensive care unit using machine-learning models	Pan J, Yue Z, Ji J, You Y, Bi L, Liu Y, Xiong X, Gu G, Chen M, Zhang S.	Front Med (Lausanne). 2025 Apr 11;12:1501025. doi: 10.3389/fmed.2025.1501025. eCollection 2025.	Pan J	Front Med (Lausanne)	2025	2025-04-28	PMC12021828		10.3389/fmed.2025.1501025
40011495	Anti-tumor efficacy and safety of AEV01 in preclinical glioblastoma and hepatocellular carcinoma models	Biswas I, Precilla SD, Kumar A, Sekhar MM, Medasani R, Anitha TS.	Sci Rep. 2025 Feb 26;15(1):6980. doi: 10.1038/s41598-025-89594-w.	Biswas I	Sci Rep	2025	2025-02-26	PMC11865564		10.1038/s41598-025-89594-w
39983991	Reproduction of Original Glioblastoma and Brain Metastasis Research Findings Using Synthetic Data	Davalan W, Khalaf R, Diaz RJ.	World Neurosurg. 2025 Apr;196:123808. doi: 10.1016/j.wneu.2025.123808. Epub 2025 Mar 13.	Davalan W	World Neurosurg	2025	2025-02-21			10.1016/j.wneu.2025.123808
39305006	The global immune-nutrition-inflammation index (GINI) as a robust prognostic factor in glioblastoma patients treated with the standard stupp protocol	Topkan E, Kilic Durankus N, Senyurek S, Öztürk D, Besen AA, Mertsoylu H, Pehlivan B, Selek U.	Int J Immunopathol Pharmacol. 2024 Jan-Dec;38:3946320241284089. doi: 10.1177/03946320241284089.	Topkan E	Int J Immunopathol Pharmacol	2024	2024-09-21	PMC11440555		10.1177/03946320241284089
39246981	Integrative Oncology for High-Grade Glioma: A Case Report on the Combined Effects of Oncothermia and Complementary Therapies	Nair PM, Ramalakshmi R, Devibala M, Saranya M, Sivaranjini S, Thangavelu R, Mahalingam M.	Cureus. 2024 Aug 9;16(8):e66492. doi: 10.7759/cureus.66492. eCollection 2024 Aug.	Nair PM	Cureus	2024	2024-09-09	PMC11380757		10.7759/cureus.66492
39082387	Prognostic value of C-reactive protein in patients with glioma: a meta-analysis	Jin Y, Ye X.	Biomark Med. 2024;18(13-14):629-637. doi: 10.1080/17520363.2024.2380246. Epub 2024 Jul 31.	Jin Y	Biomark Med	2024	2024-07-31	PMC11370958		10.1080/17520363.2024.2380246
38956913	Synchronized Glioma Insights: Trends, Blood Group Correlations, Staging Dynamics, and the Vanguard of Liquid Biopsy Advancements	Sheikh RA, Naqvi S, Al-Sulami AM, Bayamin M, Samsahan A, Baig MR, Al-Abbasi FA, Almalki NAR, Asar TO, Anwar F.	CNS Neurol Disord Drug Targets. 2025;24(1):74-82. doi: 10.2174/0118715273306577240612053957.	Sheikh RA	CNS Neurol Disord Drug Targets	2025	2024-07-03			10.2174/0118715273306577240612053957
38933650	Mutations in the TP53, VEGFA, and CTH Genes as Key Molecular Markers for the Diagnosis of Glioblastoma	Khalil SS, Salihi A.	Cureus. 2024 May 27;16(5):e61165. doi: 10.7759/cureus.61165. eCollection 2024 May.	Khalil SS	Cureus	2024	2024-06-27	PMC11202102		10.7759/cureus.61165
38927184	Exploring the Impact of Antibiotics on Fever Recovery Time and Hospital Stays in Children with Viral Infections: Insights from Advanced Data Analysis	Al Qahtani M, AlFulayyih SF, Al Baridi SS, Alomar SA, Alshammari AN, Albuaijan RJ, Uddin MS.	Antibiotics (Basel). 2024 Jun 1;13(6):518. doi: 10.3390/antibiotics13060518.	Al Qahtani M	Antibiotics (Basel)	2024	2024-06-27	PMC11200729		10.3390/antibiotics13060518
38730644	The Association between Blood Test Trends and Undiagnosed Cancer: A Systematic Review and Critical Appraisal	Virdee PS, Collins KK, Friedemann Smith C, Yang X, Zhu S, Roberts SE, Roberts N, Oke JL, Bankhead C, Perera R, Hobbs FDR, Nicholson BD.	Cancers (Basel). 2024 Apr 26;16(9):1692. doi: 10.3390/cancers16091692.	Virdee PS	Cancers (Basel)	2024	2024-05-11	PMC11083147		10.3390/cancers16091692
38730589	Pentraxin 3: A Main Driver of Inflammation and Immune System Dysfunction in the Tumor Microenvironment of Glioblastoma	Scuderi SA, Ardizzone A, Salako AE, Pantò G, De Luca F, Esposito E, Capra AP.	Cancers (Basel). 2024 Apr 24;16(9):1637. doi: 10.3390/cancers16091637.	Scuderi SA	Cancers (Basel)	2024	2024-05-11	PMC11083335		10.3390/cancers16091637
38561591	The effect of indicators of CALLY index on survival in glioblastoma	Mutlucan UO, Bedel C, Selvi F, Zortuk Ö, Türk CÇ, Korkut M.	Ir J Med Sci. 2024 Aug;193(4):2029-2033. doi: 10.1007/s11845-024-03666-w. Epub 2024 Apr 1.	Mutlucan UO	Ir J Med Sci	2024	2024-04-01			10.1007/s11845-024-03666-w
38533071	Machine learning for the early prediction of acute respiratory distress syndrome (ARDS) in patients with sepsis in the ICU based on clinical data	Jiang Z, Liu L, Du L, Lv S, Liang F, Luo Y, Wang C, Shen Q.	Heliyon. 2024 Mar 13;10(6):e28143. doi: 10.1016/j.heliyon.2024.e28143. eCollection 2024 Mar 30.	Jiang Z	Heliyon	2024	2024-03-27	PMC10963609		10.1016/j.heliyon.2024.e28143
38142662	Artesunate in glioblastoma therapy: Case reports and review of clinical studies	Strik H, Efferth T, Kaina B.	Phytomedicine. 2024 Jan;123:155274. doi: 10.1016/j.phymed.2023.155274. Epub 2023 Dec 12.	Strik H	Phytomedicine	2024	2023-12-24			10.1016/j.phymed.2023.155274
37794336	Increasing C-reactive protein levels in a patient with glioblastoma with lymph node metastasis: a case report	Kanemitsu T, Furuse M, Kuwabara H, Yagi R, Hiramatsu R, Kameda M, Nonoguchi N, Kawabata S, Takami T, Arai M, Wanibuchi M.	BMC Neurol. 2023 Oct 4;23(1):354. doi: 10.1186/s12883-023-03402-4.	Kanemitsu T	BMC Neurol	2023	2023-10-04	PMC10548662		10.1186/s12883-023-03402-4
37051146	A machine learning model for visualization and dynamic clinical prediction of stroke recurrence in acute ischemic stroke patients: A real-world retrospective study	Wang K, Shi Q, Sun C, Liu W, Yau V, Xu C, Liu H, Sun C, Yin C, Wei X, Li W, Rong L.	Front Neurosci. 2023 Mar 27;17:1130831. doi: 10.3389/fnins.2023.1130831. eCollection 2023.	Wang K	Front Neurosci	2023	2023-04-13	PMC10084928		10.3389/fnins.2023.1130831
36908612	The predictors of death within 1 year in acute ischemic stroke patients based on machine learning	Wang K, Gu L, Liu W, Xu C, Yin C, Liu H, Rong L, Li W, Wei X.	Front Neurol. 2023 Feb 23;14:1092534. doi: 10.3389/fneur.2023.1092534. eCollection 2023.	Wang K	Front Neurol	2023	2023-03-13	PMC9998042		10.3389/fneur.2023.1092534
36247399	The external carotid artery as a rare feeder of a spinal dural arteriovenous fistula causing cervical myelopathy: A review of the literature	Broekx S, Houben R, Stockx L, Boulanger T, Gelin G, Weyns F, De Beule T.	Brain Spine. 2021 Sep 28;1:100299. doi: 10.1016/j.bas.2021.100299. eCollection 2021.	Broekx S	Brain Spine	2021	2022-10-17	PMC9560705		10.1016/j.bas.2021.100299
35818352	The Pitfalls of Mining for QuantiFERON Gold in Severely Ill Patients With COVID-19	Cortes MP, Schultz CS, Isha S, Sinclair JE, Bhakta S, Kunze KL, Johnson PW, Cowart JB, Carter RE, Franco PM, Sanghavi DK, Roy A.	Mayo Clin Proc Innov Qual Outcomes. 2022 Oct;6(5):409-419. doi: 10.1016/j.mayocpiqo.2022.06.004. Epub 2022 Jul 7.	Cortes MP	Mayo Clin Proc Innov Qual Outcomes	2022	2022-07-12	PMC9259470		10.1016/j.mayocpiqo.2022.06.004
35126950	The Clinical Value of High-Quality Nursing in Concurrent Radiotherapy and Chemotherapy after Glioma Surgery and Its Influence on the Stress Indicators Cor, ACTH, and CRP	Fang H, Hu S, Liang S, Yao G.	J Healthc Eng. 2022 Jan 25;2022:8335400. doi: 10.1155/2022/8335400. eCollection 2022.	Fang H	J Healthc Eng	2022	2022-02-07	PMC8808127		10.1155/2022/8335400
34906194	Diagnostic challenges of an incidental finding: case report of definitely-congenital glioblastoma multiforme in a very preterm infant	Martini S, Paoletti V, Maffei M, Zucchelli M, Locatelli C, Fischer M, Fabbri VP, Foschini MP, Tallini G, Corvaglia L.	Ital J Pediatr. 2021 Dec 14;47(1):234. doi: 10.1186/s13052-021-01185-3.	Martini S	Ital J Pediatr	2021	2021-12-15	PMC8670245		10.1186/s13052-021-01185-3
34900729	Plasma-Derived Extracellular Vesicles Reveal Galectin-3 Binding Protein as Potential Biomarker for Early Detection of Glioma	Rana R, Chauhan K, Gautam P, Kulkarni M, Banarjee R, Chugh P, Chhabra SS, Acharya R, Kalra SK, Gupta A, Jain S, Ganguly NK.	Front Oncol. 2021 Nov 26;11:778754. doi: 10.3389/fonc.2021.778754. eCollection 2021.	Rana R	Front Oncol	2021	2021-12-13	PMC8661035		10.3389/fonc.2021.778754
34786334	ANCA vasculitis: A manifestation of Post-Covid-19 Syndrome	Morris D, Patel K, Rahimi O, Sanyurah O, Iardino A, Khan N.	Respir Med Case Rep. 2021;34:101549. doi: 10.1016/j.rmcr.2021.101549. Epub 2021 Nov 11.	Morris D	Respir Med Case Rep	2021	2021-11-17	PMC8580553		10.1016/j.rmcr.2021.101549
34564026	A prospective study of inflammatory biomarkers and growth factors and risk of glioma in the UK Biobank	Cote DJ, Creed JH, Samanic CM, Gerke TA, Stampfer MJ, Smith-Warner SA, Egan KM.	Cancer Epidemiol. 2021 Dec;75:102043. doi: 10.1016/j.canep.2021.102043. Epub 2021 Sep 24.	Cote DJ	Cancer Epidemiol	2021	2021-09-26	PMC8627477	NIHMS1742995	10.1016/j.canep.2021.102043
34025952	Artificial intelligence in clinical care amidst COVID-19 pandemic: A systematic review	Adamidi ES, Mitsis K, Nikita KS.	Comput Struct Biotechnol J. 2021;19:2833-2850. doi: 10.1016/j.csbj.2021.05.010. Epub 2021 May 7.	Adamidi ES	Comput Struct Biotechnol J	2021	2021-05-24	PMC8123783		10.1016/j.csbj.2021.05.010
33956203	Circulating PD-L1 levels change during bevacizumab-based treatment in recurrent glioma	Mair MJ, Ilhan-Mutlu A, Pajenda S, Kiesel B, Wöhrer A, Widhalm G, Dieckmann K, Marosi C, Wagner L, Preusser M, Berghoff AS.	Cancer Immunol Immunother. 2021 Dec;70(12):3643-3650. doi: 10.1007/s00262-021-02951-2. Epub 2021 May 6.	Mair MJ	Cancer Immunol Immunother	2021	2021-05-06	PMC8571215		10.1007/s00262-021-02951-2
33884377	A Serum Proteomic Signature Predicting Survival in Patients with Glioblastoma	Sproull M, Mathen P, Miller CA, Mackey M, Cooley T, Smart D, Shankavaram U, Camphausen K.	J Biochem Anal Stud. 2020 Mar;4(1):10.16966/2576-5833.117. doi: 10.16966/2576-5833.117. Epub 2019 Oct 26.	Sproull M	J Biochem Anal Stud	2020	2021-04-22	PMC8057620	NIHMS1556504	10.16966/2576-5833.117
33747971	Baseline Serum C-Reactive Protein and Plasma Fibrinogen-Based Score in the Prediction of Survival in Glioblastoma	Wach J, Apallas S, Schneider M, Güresir A, Schuss P, Herrlinger U, Vatter H, Güresir E.	Front Oncol. 2021 Mar 4;11:653614. doi: 10.3389/fonc.2021.653614. eCollection 2021.	Wach J	Front Oncol	2021	2021-03-22	PMC7970301		10.3389/fonc.2021.653614
33659053	Role and value of inflammatory markers in brain tumors: A case controlled study	Dharmajaya R, Sari DK.	Ann Med Surg (Lond). 2021 Feb 2;63:102107. doi: 10.1016/j.amsu.2021.01.055. eCollection 2021 Mar.	Dharmajaya R	Ann Med Surg (Lond)	2021	2021-03-04	PMC7890138		10.1016/j.amsu.2021.01.055
33584142	Predictive diagnostic and/or prognostic biomarkers obtained from routine blood biochemistry in patients with solitary intracranial tumor	Yuksel U, Ogden M, Ozdemir A, Kisa U, Bakar B.	J Med Biochem. 2021 Jan 26;40(1):67-73. doi: 10.5937/jomb0-24722.	Yuksel U	J Med Biochem	2021	2021-02-15	PMC7857846		10.5937/jomb0-24722
33546531	Systemic Inflammatory Markers for Prediction of Bevacizumab Benefit in Glioblastoma Multiforme	Besiroglu M, Shbair AT, Yasin AI, Topcu A, Turk HM, Demir T.	J Coll Physicians Surg Pak. 2021 Jan;31(1):39-44. doi: 10.29271/jcpsp.2021.01.39.	Besiroglu M	J Coll Physicians Surg Pak	2021	2021-02-06			10.29271/jcpsp.2021.01.39
33506201	Preoperative and early postoperative seizures in patients with glioblastoma-two sides of the same coin?	Ahmadipour Y, Rauschenbach L, Santos A, Darkwah Oppong M, Lazaridis L, Quesada CM, Junker A, Pierscianek D, Dammann P, Wrede KH, Scheffler B, Glas M, Stuschke M, Sure U, Jabbarli R.	Neurooncol Adv. 2020 Nov 18;3(1):vdaa158. doi: 10.1093/noajnl/vdaa158. eCollection 2021 Jan-Dec.	Ahmadipour Y	Neurooncol Adv	2020	2021-01-28	PMC7813191		10.1093/noajnl/vdaa158
33385735	What is the role of CRP in glioblastoma?	Förnvik K, Maddahi A, Liljedahl E, Osther K, Salford LG, Redebrandt HN.	Cancer Treat Res Commun. 2021;26:100293. doi: 10.1016/j.ctarc.2020.100293. Epub 2020 Dec 24.	Förnvik K	Cancer Treat Res Commun	2021	2021-01-01			10.1016/j.ctarc.2020.100293
33383467	Prognostic value of modified systemic inflammatory score in patients with newly diagnosed high-grade gliomas	Xie T, Guo X, Duan H, He Z, Mou Y.	Clin Neurol Neurosurg. 2021 Feb;201:106428. doi: 10.1016/j.clineuro.2020.106428. Epub 2020 Dec 13.	Xie T	Clin Neurol Neurosurg	2021	2020-12-31			10.1016/j.clineuro.2020.106428
32566124	Prognostic Value of C-Reactive Protein to Albumin Ratio in Glioblastoma Multiforme Patients Treated with Concurrent Radiotherapy and Temozolomide	Topkan E, Besen AA, Mertsoylu H, Kucuk A, Pehlivan B, Selek U.	Int J Inflam. 2020 Jun 8;2020:6947382. doi: 10.1155/2020/6947382. eCollection 2020.	Topkan E	Int J Inflam	2020	2020-06-23	PMC7298277		10.1155/2020/6947382
32531614	Prognostic value of modified Glasgow prognostic score in recurrent high-grade glial tumors treated with systemic treatment	Alan O, Telli TA, Basoğlu T, Arikan R, Demircan NC, Ercelep O, Bozkurt S, Atasoy BM, Dane F, Yumuk PF.	Clin Neurol Neurosurg. 2020 Sep;196:105976. doi: 10.1016/j.clineuro.2020.105976. Epub 2020 May 30.	Alan O	Clin Neurol Neurosurg	2020	2020-06-13			10.1016/j.clineuro.2020.105976
32461966	Clinical and Biological Correlates of Preoperative Cognitive Functioning of Glioma and Meningioma Patients	Pranckeviciene A, Deltuva VP, Tamasauskas A, Zegliene J, Bunevicius A.	Biomed Res Int. 2020 May 8;2020:2054859. doi: 10.1155/2020/2054859. eCollection 2020.	Pranckeviciene A	Biomed Res Int	2020	2020-05-29	PMC7232682		10.1155/2020/2054859
32246395	GD2 targeting by dinutuximab beta is a promising immunotherapeutic approach against malignant glioma	Marx S, Wilken F, Wagner I, Marx M, Troschke-Meurer S, Zumpe M, Bien-Moeller S, Weidemeier M, Baldauf J, Fleck SK, Rauch BH, Schroeder HWS, Lode H, Siebert N.	J Neurooncol. 2020 May;147(3):577-585. doi: 10.1007/s11060-020-03470-3. Epub 2020 Apr 3.	Marx S	J Neurooncol	2020	2020-04-05			10.1007/s11060-020-03470-3
32014969	Preoperative Survival Prediction in Patients With Glioblastoma by Routine Inflammatory Laboratory Parameters	Pierscianek D, Ahmadipour Y, Michel A, Chihi M, Oppong MD, Kebir S, Glas M, Stuschke M, Sure U, Jabbarli R.	Anticancer Res. 2020 Feb;40(2):1161-1166. doi: 10.21873/anticanres.14058.	Pierscianek D	Anticancer Res	2020	2020-02-05			10.21873/anticanres.14058
31665421	Lack of association between modifiable exposures and glioma risk: a Mendelian randomization analysis	Saunders CN, Cornish AJ, Kinnersley B, Law PJ, Claus EB, Il'yasova D, Schildkraut J, Barnholtz-Sloan JS, Olson SH, Bernstein JL, Lai RK, Chanock S, Rajaraman P, Johansen C, Jenkins RB, Melin BS, Wrensch MR, Sanson M, Bondy ML, Houlston RS.	Neuro Oncol. 2020 Feb 20;22(2):207-215. doi: 10.1093/neuonc/noz209.	Saunders CN	Neuro Oncol	2020	2019-10-31	PMC7442418		10.1093/neuonc/noz209
31599129	Relationship between circulating inflammatory factors and glioma risk and prognosis: A meta-analysis	Feng Y, Wang J, Tan D, Cheng P, Wu A.	Cancer Med. 2019 Dec;8(17):7454-7468. doi: 10.1002/cam4.2585. Epub 2019 Oct 9.	Feng Y	Cancer Med	2019	2019-10-11	PMC6885890		10.1002/cam4.2585
31114362	Isocitrate dehydrogenase 1 mutation is associated with reduced levels of inflammation in glioma patients	Auezova R, Ivanova N, Akshulakov S, Zhetpisbaev B, Kozhakhmetova A, Ryskeldiyev N, Mustafin K, Teltayev D, Auezova L.	Cancer Manag Res. 2019 Apr 15;11:3227-3236. doi: 10.2147/CMAR.S195754. eCollection 2019.	Auezova R	Cancer Manag Res	2019	2019-05-23	PMC6489560		10.2147/CMAR.S195754
30880204	Routine Blood Tests Do Not Predict Survival in Patients with Glioblastoma-Multivariable Analysis of 497 Patients	Maas SLN, Draaisma K, Snijders TJ, Senders JT, Berendsen S, Seute T, Schiffelers RM, van Solinge WW, Ten Berg MJ, Robe PA, Broekman MLD.	World Neurosurg. 2019 Jun;126:e1081-e1091. doi: 10.1016/j.wneu.2019.03.053. Epub 2019 Mar 14.	Maas SLN	World Neurosurg	2019	2019-03-19			10.1016/j.wneu.2019.03.053
29696530	Prognostic value of the Glasgow Prognostic Score for glioblastoma multiforme patients treated with radiotherapy and temozolomide	Topkan E, Selek U, Ozdemir Y, Yildirim BA, Guler OC, Ciner F, Mertsoylu H, Tufan K.	J Neurooncol. 2018 Sep;139(2):411-419. doi: 10.1007/s11060-018-2879-4. Epub 2018 Apr 25.	Topkan E	J Neurooncol	2018	2018-04-27			10.1007/s11060-018-2879-4
29513714	Identification of blood biomarkers in glioblastoma by SWATH mass spectrometry and quantitative targeted absolute proteomics	Miyauchi E, Furuta T, Ohtsuki S, Tachikawa M, Uchida Y, Sabit H, Obuchi W, Baba T, Watanabe M, Terasaki T, Nakada M.	PLoS One. 2018 Mar 7;13(3):e0193799. doi: 10.1371/journal.pone.0193799. eCollection 2018.	Miyauchi E	PLoS One	2018	2018-03-08	PMC5841790		10.1371/journal.pone.0193799
29460097	Prognostic role of high sensitivity C-reactive protein and interleukin-6 in glioma and meningioma patients	Bunevicius A, Radziunas A, Tamasauskas S, Tamasauskas A, Laws ER, Iervasi G, Bunevicius R, Deltuva V.	J Neurooncol. 2018 Jun;138(2):351-358. doi: 10.1007/s11060-018-2803-y. Epub 2018 Feb 19.	Bunevicius A	J Neurooncol	2018	2018-02-21			10.1007/s11060-018-2803-y
26232108	Definition of a serum marker panel for glioblastoma discrimination and identification of Interleukin 1β in the microglial secretome as a novel mediator of endothelial cell survival induced by C-reactive protein	Nijaguna MB, Schröder C, Patil V, Shwetha SD, Hegde AS, Chandramouli BA, Arivazhagan A, Santosh V, Hoheisel JD, Somasundaram K.	J Proteomics. 2015 Oct 14;128:251-61. doi: 10.1016/j.jprot.2015.07.026. Epub 2015 Jul 29.	Nijaguna MB	J Proteomics	2015	2015-08-02			10.1016/j.jprot.2015.07.026
26215876	Relationship between inflammatory cytokines and risk of depression, and effect of depression on the prognosis of high grade glioma patients	Jiao JT, Sun J, Ma JF, Dai MC, Huang J, Jiang C, Wang C, Cheng C, Shao JF.	J Neurooncol. 2015 Sep;124(3):475-84. doi: 10.1007/s11060-015-1861-7. Epub 2015 Jul 28.	Jiao JT	J Neurooncol	2015	2015-07-29			10.1007/s11060-015-1861-7
25628934	Efficacy of local delivery of ardipusilloside I using biodegradable implants against cerebral tumor growth	Dang H, Wang J, Cheng JX, Wang PY, Wang Y, Cheng LF, Du C, Wang XJ.	Am J Cancer Res. 2014 Dec 15;5(1):243-54. eCollection 2015.	Dang H	Am J Cancer Res	2014	2015-01-29	PMC4300708
24403485	Prognostic value of erythrocyte sedimentation rate and C-reactive protein in the blood of patients with glioma	Strojnik T, Smigoc T, Lah TT.	Anticancer Res. 2014 Jan;34(1):339-47.	Strojnik T	Anticancer Res	2014	2014-01-10
20607353	Circulating markers of angiogenesis, inflammation, and coagulation in patients with glioblastoma	Reynés G, Vila V, Martín M, Parada A, Fleitas T, Reganon E, Martínez-Sales V.	J Neurooncol. 2011 Mar;102(1):35-41. doi: 10.1007/s11060-010-0290-x. Epub 2010 Jul 6.	Reynés G	J Neurooncol	2011	2010-07-08			10.1007/s11060-010-0290-x
19470928	Cognitive rehabilitation in patients with gliomas: a randomized, controlled trial	Gehring K, Sitskoorn MM, Gundy CM, Sikkes SA, Klein M, Postma TJ, van den Bent MJ, Beute GN, Enting RH, Kappelle AC, Boogerd W, Veninga T, Twijnstra A, Boerman DH, Taphoorn MJ, Aaronson NK.	J Clin Oncol. 2009 Aug 1;27(22):3712-22. doi: 10.1200/JCO.2008.20.5765. Epub 2009 May 26.	Gehring K	J Clin Oncol	2009	2009-05-28			10.1200/JCO.2008.20.5765
18690935	Safety profile of plasmid/liposomes and virus vectors in clinical gene therapy	Wirth T, Hedman M, Mäkinen K, Manninen H, Immonen A, Vapalahti M, Ylä-Herttuala S.	Curr Drug Saf. 2006 Aug;1(3):253-7. doi: 10.2174/157488606777934440.	Wirth T	Curr Drug Saf	2006	2008-08-12			10.2174/157488606777934440
17353162	APRIL is increased in serum of patients with brain glioblastoma multiforme	Iłzecka J, Iłzecki M.	Eur Cytokine Netw. 2006 Dec;17(4):276-80.	Iłzecka J	Eur Cytokine Netw	2006	2007-03-14
10961497	Spinal seeding of anaplastic ependymoma mimicking fungal meningitis. A case report and review of the literature	Murakami M, Kuratsu J, Takeshima H, Soyama N, Shinojima N, Ushio Y.	J Neurosurg Sci. 2000 Mar;44(1):46-51; discussion 51-2.	Murakami M	J Neurosurg Sci	2000	2000-08-29
10444583	Hensin, the polarity reversal protein, is encoded by DMBT1, a gene frequently deleted in malignant gliomas	Takito J, Yan L, Ma J, Hikita C, Vijayakumar S, Warburton D, Al-Awqati Q.	Am J Physiol. 1999 Aug;277(2):F277-89. doi: 10.1152/ajprenal.1999.277.2.F277.	Takito J	Am J Physiol	1999	1999-08-13			10.1152/ajprenal.1999.277.2.F277
10200452	Differentially expressed genes in C6.9 glioma cells during vitamin D-induced cell death program	Baudet C, Perret E, Delpech B, Kaghad M, Brachet P, Wion D, Caput D.	Cell Death Differ. 1998 Jan;5(1):116-25. doi: 10.1038/sj.cdd.4400327.	Baudet C	Cell Death Differ	1998	1999-04-14			10.1038/sj.cdd.4400327
9637198	Postoperative intracranial abscess--clinical aspects in the differential diagnosis to early recurrence of malignant glioma	Vogelsang JP, Wehe A, Markakis E.	Clin Neurol Neurosurg. 1998 Mar;100(1):11-4. doi: 10.1016/s0303-8467(97)00118-2.	Vogelsang JP	Clin Neurol Neurosurg	1998	1998-06-24			10.1016/s0303-8467(97)00118-2
7526972	RNA expression of complement regulatory proteins in human brain tumors	Shinoura N, Heffelfinger SC, Miller M, Shamraj OI, Miura NH, Larson JJ, DeTribolet N, Warnick RE, Tew JJ, Menon AG.	Cancer Lett. 1994 Nov 11;86(2):143-9. doi: 10.1016/0304-3835(94)90072-8.	Shinoura N	Cancer Lett	1994	1994-11-11			10.1016/0304-3835(94)90072-8
3038302	Activation of human monocyte tumoricidal activity by C-reactive protein	Barna BP, James K, Deodhar SD.	Cancer Res. 1987 Aug 1;47(15):3959-63.	Barna BP	Cancer Res	1987	1987-08-01
2870774	The role of glial cells in regulation of neurotransmitter amino acids in the external environment. I. Transmembrane electrical and ion gradients and energy parameters in cultured glial-derived cell lines	Erecińska M, Silver IA.	Brain Res. 1986 Mar 26;369(1-2):193-202. doi: 10.1016/0006-8993(86)90528-7.	Erecińska M	Brain Res	1986	1986-03-26			10.1016/0006-8993(86)90528-7
83910	Serum acute-phase proteins and immunoglobulins in patients with gliomas	Weiss JF, Morantz RA, Bradley WP, Chretien PB.	Cancer Res. 1979 Feb;39(2 Pt 1):542-4.	Weiss JF	Cancer Res	1979	1979-02-01

## Sheet: CA1_CAH1
PMID	Title	Authors	Citation	First Author	Journal/Book	Publication Year	Create Date	PMCID	NIHMS ID	DOI
37539249	Imbalance of glutamatergic and GABAergic neurotransmission in audiogenic seizure-susceptible Leucine-rich glioma-inactivated 1 (Lgi1)-mutant rats	Kinboshi M, Shimizu S, Tokudome K, Mashimo T, Serikawa T, Ito H, Takahashi R, Ikeda A, Ohno Y.	Heliyon. 2023 Jul 5;9(7):e17984. doi: 10.1016/j.heliyon.2023.e17984. eCollection 2023 Jul.	Kinboshi M	Heliyon	2023	2023-08-04	PMC10395352		10.1016/j.heliyon.2023.e17984
37036480	Structural plasticity of the contralesional hippocampus and its subfields in patients with glioma	Liu D, Chen J, Ge H, Yan Z, Luo B, Hu X, Yang K, Liu Y, Xiao C, Zhang W, Liu H.	Eur Radiol. 2023 Sep;33(9):6107-6115. doi: 10.1007/s00330-023-09582-4. Epub 2023 Apr 10.	Liu D	Eur Radiol	2023	2023-04-10			10.1007/s00330-023-09582-4
36649032	Deciphering the Role of microRNA Mediated Regulation of Coronin 1C in Glioblastoma Development and Metastasis	Mustafov D, Karteris E, Braoudaki M.	Noncoding RNA. 2023 Jan 4;9(1):4. doi: 10.3390/ncrna9010004.	Mustafov D	Noncoding RNA	2023	2023-01-17	PMC9844418		10.3390/ncrna9010004
34664012	Acetylation Profiles in the Metabolic Process of Glioma-Associated Seizures	Xu YW, Lin P, Zheng SF, Huang W, Lin ZY, Shang-Guan HC, Lin YX, Yao PS, Kang DZ.	Front Neurol. 2021 Oct 1;12:713293. doi: 10.3389/fneur.2021.713293. eCollection 2021.	Xu YW	Front Neurol	2021	2021-10-19	PMC8519730		10.3389/fneur.2021.713293
34660363	Seizure Outcome after Lesionectomy With or Without Concomitant Anteromedial Temporal Lobectomy for Low-Grade Gliomas of the Medial Temporal Lobe	Raiyani V, Singh S, Sardhara J, Mehrotra A, Mani V, Paliwal VK, Pal L, Kumar A, Dikshit P, Maurya VP, Verma PK, Behari S.	Asian J Neurosurg. 2021 Sep 14;16(3):518-524. doi: 10.4103/ajns.AJNS_496_20. eCollection 2021 Jul-Sep.	Raiyani V	Asian J Neurosurg	2021	2021-10-18	PMC8477827		10.4103/ajns.AJNS_496_20
34194309	Reaction-Diffusion Model-Based Research on Formation Mechanism of Neuron Dendritic Spine Patterns	Jia Y, Zhao Q, Yin H, Guo S, Sun M, Yang Z, Zhao X.	Front Neurorobot. 2021 Jun 14;15:563682. doi: 10.3389/fnbot.2021.563682. eCollection 2021.	Jia Y	Front Neurorobot	2021	2021-07-01	PMC8236519		10.3389/fnbot.2021.563682
32097763	AVNP2 protects against cognitive impairments induced by C6 glioma by suppressing tumour associated inflammation in rats	Li J, Liu M, Gao J, Jiang Y, Wu L, Cheong YK, Ren G, Yang Z.	Brain Behav Immun. 2020 Jul;87:645-659. doi: 10.1016/j.bbi.2020.02.009. Epub 2020 Feb 22.	Li J	Brain Behav Immun	2020	2020-02-26	PMC7126810		10.1016/j.bbi.2020.02.009
31297044	TGF-β2 Induces Gli1 in a Smad3-Dependent Manner Against Cerebral Ischemia/Reperfusion Injury After Isoflurane Post-conditioning in Rats	Peng L, Yang C, Yin J, Ge M, Wang S, Zhang G, Zhang Q, Xu F, Dai Z, Xie L, Li Y, Si JQ, Ma K.	Front Neurosci. 2019 Jun 26;13:636. doi: 10.3389/fnins.2019.00636. eCollection 2019.	Peng L	Front Neurosci	2019	2019-07-13	PMC6608402		10.3389/fnins.2019.00636
30947729	HIV-1 Tat enhances purinergic P2Y4 receptor signaling to mediate inflammatory cytokine production and neuronal damage via PI3K/Akt and ERK MAPK pathways	Zhou F, Liu X, Gao L, Zhou X, Cao Q, Niu L, Wang J, Zuo D, Li X, Yang Y, Hu M, Yu Y, Tang R, Lee BH, Choi BW, Wang Y, Izumiya Y, Xue M, Zheng K, Gao D.	J Neuroinflammation. 2019 Apr 4;16(1):71. doi: 10.1186/s12974-019-1466-8.	Zhou F	J Neuroinflammation	2019	2019-04-06	PMC6449963		10.1186/s12974-019-1466-8
28667671	Smaller hippocampal subfield volumes predict verbal associative memory in pediatric brain tumor survivors	Decker AL, Szulc KU, Bouffet E, Laughlin S, Chakravarty MM, Skocic J, de Medeiros CB, Mabbott DJ.	Hippocampus. 2017 Nov;27(11):1140-1154. doi: 10.1002/hipo.22758. Epub 2017 Jul 20.	Decker AL	Hippocampus	2017	2017-07-02			10.1002/hipo.22758
27275379	Two generalized algorithms measuring phase-amplitude cross-frequency coupling in neuronal oscillations network	Li Q, Zheng CG, Cheng N, Wang YY, Yin T, Zhang T.	Cogn Neurodyn. 2016 Jun;10(3):235-243. doi: 10.1007/s11571-015-9369-6. Epub 2016 Jan 6.	Li Q	Cogn Neurodyn	2016	2016-06-09	PMC4870404		10.1007/s11571-015-9369-6
23385199	Detection of remote neuronal reactions in the Thalamus and Hippocampus induced by rat glioma using the PET tracer cis-4-[¹⁸F]fluoro-D-proline	Geisler S, Willuweit A, Schroeter M, Zilles K, Hamacher K, Galldiks N, Shah NJ, Coenen HH, Langen KJ.	J Cereb Blood Flow Metab. 2013 May;33(5):724-31. doi: 10.1038/jcbfm.2013.8. Epub 2013 Feb 6.	Geisler S	J Cereb Blood Flow Metab	2013	2013-02-07	PMC3652687		10.1038/jcbfm.2013.8
21240263	Time-lapse imaging of disease progression in deep brain areas using fluorescence microendoscopy	Barretto RP, Ko TH, Jung JC, Wang TJ, Capps G, Waters AC, Ziv Y, Attardo A, Recht L, Schnitzer MJ.	Nat Med. 2011 Feb;17(2):223-8. doi: 10.1038/nm.2292. Epub 2011 Jan 16.	Barretto RP	Nat Med	2011	2011-01-18	PMC3833825	NIHMS243659	10.1038/nm.2292
21157544	Arrested glutamatergic synapse development in human partial epilepsy	Anderson MP.	Epilepsy Curr. 2010 Nov;10(6):153-8. doi: 10.1111/j.1535-7511.2010.01386.x.	Anderson MP	Epilepsy Curr	2010	2010-12-16	PMC3001025		10.1111/j.1535-7511.2010.01386.x
21063897	Impaired hippocampal synaptic plasticity in C6 glioma-bearing rats	Wang YY, Liu SC, Yang Z, Zhang T.	J Neurooncol. 2011 Jul;103(3):469-77. doi: 10.1007/s11060-010-0447-7. Epub 2010 Nov 10.	Wang YY	J Neurooncol	2011	2010-11-11			10.1007/s11060-010-0447-7
19508443	Expression patterns of glial fibrillary acidic protein (GFAP)-delta in epilepsy-associated lesional pathologies	Martinian L, Boer K, Middeldorp J, Hol EM, Sisodiya SM, Squier W, Aronica E, Thom M.	Neuropathol Appl Neurobiol. 2009 Aug;35(4):394-405. doi: 10.1111/j.1365-2990.2009.00996.x.	Martinian L	Neuropathol Appl Neurobiol	2009	2009-06-11			10.1111/j.1365-2990.2009.00996.x
17928921	Leucine-rich repeat C4 protein is involved in nervous tissue development and neurite outgrowth, and induction of glioma cell differentiation	Wu M, Huang H, Chen Q, Li D, Zheng Z, Xiong W, Zhou Y, Li X, Zhou M, Lu J, Shen S, Li G.	Acta Biochim Biophys Sin (Shanghai). 2007 Oct;39(10):731-8. doi: 10.1111/j.1745-7270.2007.00338.x.	Wu M	Acta Biochim Biophys Sin (Shanghai)	2007	2007-10-12			10.1111/j.1745-7270.2007.00338.x
12368655	Upregulation of haptoglobin in reactive astrocytes after transient forebrain ischemia in rats	Lee MY, Kim SY, Choi JS, Lee IH, Choi YS, Jin JY, Park SJ, Sung KW, Chun MH, Kim IS.	J Cereb Blood Flow Metab. 2002 Oct;22(10):1176-80. doi: 10.1097/01.wcb.0000037989.07114.d1.	Lee MY	J Cereb Blood Flow Metab	2002	2002-10-09			10.1097/01.wcb.0000037989.07114.d1
11000488	KA1-like kainate receptor subunit immunoreactivity in neurons and glia using a novel anti-peptide antibody	Fogarty DJ, Pérez-Cerdá F, Matute C.	Brain Res Mol Brain Res. 2000 Sep 30;81(1-2):164-76. doi: 10.1016/s0169-328x(00)00179-0.	Fogarty DJ	Brain Res Mol Brain Res	2000	2000-09-23			10.1016/s0169-328x(00)00179-0
9437012	RGS4 inhibits signaling by group I metabotropic glutamate receptors	Saugstad JA, Marino MJ, Folk JA, Hepler JR, Conn PJ.	J Neurosci. 1998 Feb 1;18(3):905-13. doi: 10.1523/JNEUROSCI.18-03-00905.1998.	Saugstad JA	J Neurosci	1998	1998-02-14	PMC6792754		10.1523/JNEUROSCI.18-03-00905.1998
9399998	Regulation of adenosine concentration and cytoprotective effects of novel reversible adenosine deaminase inhibitors	Barankiewicz J, Danks AM, Abushanab E, Makings L, Wiemann T, Wallis RA, Pragnacharyulu PV, Fox A, Marangos PJ.	J Pharmacol Exp Ther. 1997 Dec;283(3):1230-8.	Barankiewicz J	J Pharmacol Exp Ther	1997	1998-02-12
9003074	Differential localization of the gamma 3 and gamma 12 subunits of G proteins in the mammalian brain	Morishita R, Saga S, Kawamura N, Hashizume Y, Inagaki T, Kato K, Asano T.	J Neurochem. 1997 Feb;68(2):820-7. doi: 10.1046/j.1471-4159.1997.68020820.x.	Morishita R	J Neurochem	1997	1997-02-01			10.1046/j.1471-4159.1997.68020820.x
2360416	Hippocampal neuronal density in temporal lobe epilepsy with and without gliomas	Kim JH, Guimaraes PO, Shen MY, Masukawa LM, Spencer DD.	Acta Neuropathol. 1990;80(1):41-5. doi: 10.1007/BF00294220.	Kim JH	Acta Neuropathol	1990	1990-01-01			10.1007/BF00294220

## Sheet: IGKV6-21_KV621
Your search was processed without automatic term mapping because it retrieved zero results.

## Sheet: IGLV2-11_LV211
PMID	Title	Authors	Citation	First Author	Journal/Book	Publication Year	Create Date	PMCID	NIHMS ID	DOI
34900729	Plasma-Derived Extracellular Vesicles Reveal Galectin-3 Binding Protein as Potential Biomarker for Early Detection of Glioma	Rana R, Chauhan K, Gautam P, Kulkarni M, Banarjee R, Chugh P, Chhabra SS, Acharya R, Kalra SK, Gupta A, Jain S, Ganguly NK.	Front Oncol. 2021 Nov 26;11:778754. doi: 10.3389/fonc.2021.778754. eCollection 2021.	Rana R	Front Oncol	2021	2021-12-13	PMC8661035		10.3389/fonc.2021.778754

## Sheet: PRDX2_PRDX2
PMID	Title	Authors	Citation	First Author	Journal/Book	Publication Year	Create Date	PMCID	NIHMS ID	DOI
39684695	Proteomic Profiling of Pre- and Post-Surgery Saliva of Glioblastoma Patients: A Pilot Investigation	Muntiu A, Moresi F, Vincenzoni F, Rossetti DV, Iavarone F, Messana I, Castagnola M, La Rocca G, Mazzucchi E, Olivi A, Urbani A, Sabatino G, Desiderio C.	Int J Mol Sci. 2024 Dec 3;25(23):12984. doi: 10.3390/ijms252312984.	Muntiu A	Int J Mol Sci	2024	2024-12-17	PMC11641718		10.3390/ijms252312984
37566013	Conoidin A, a Covalent Inhibitor of Peroxiredoxin 2, Reduces Growth of Glioblastoma Cells by Triggering ROS Production	Szeliga M, Rola R.	Cells. 2023 Jul 26;12(15):1934. doi: 10.3390/cells12151934.	Szeliga M	Cells	2023	2023-08-11	PMC10417327		10.3390/cells12151934
34968631	Comprehensive analysis of the expression levels and prognostic values of PRDX family genes in glioma	Szeliga M.	Neurochem Int. 2022 Feb;153:105256. doi: 10.1016/j.neuint.2021.105256. Epub 2021 Dec 28.	Szeliga M	Neurochem Int	2022	2021-12-30			10.1016/j.neuint.2021.105256

## Sheet: HBD_HBD
PMID	Title	Authors	Citation	First Author	Journal/Book	Publication Year	Create Date	PMCID	NIHMS ID	DOI
37246516	Prospective assessment of platelet function in patients undergoing elective resection of glioblastoma multiforme	Leal-Noval SR, Casado M, Palomares C, Narros JL, García-Garmendia JL, Escolar G, Cuenca DX, Görlinger K.	Platelets. 2023 Dec;34(1):2216802. doi: 10.1080/09537104.2023.2216802.	Leal-Noval SR	Platelets	2023	2023-05-29			10.1080/09537104.2023.2216802
7509462	[A case report of interstitial pneumonia caused by granulocyte colony-stimulating factor]	Ibayashi Y, Ohyama H, Hashimoto Y, Sakatani K, Morimoto S, Takahashi H, Shibata K, Kashiwabara S, Tanabe S, Hashi K.	No Shinkei Geka. 1994 Feb;22(2):169-74.	Ibayashi Y	No Shinkei Geka	1994	1994-02-01

## Sheet: HBA2_HBA
PMID	Title	Authors	Citation	First Author	Journal/Book	Publication Year	Create Date	PMCID	NIHMS ID	DOI
37498407	Raf/MEK/ERK Signaling Pathway Is Involved in the Inhibition of Glioma Cell Proliferation and Invasion in the Ketogenic Microenvironment	Fan WT, Liu XF, Liang RC.	Curr Med Sci. 2023 Aug;43(4):759-767. doi: 10.1007/s11596-023-2724-7. Epub 2023 Jul 27.	Fan WT	Curr Med Sci	2023	2023-07-27			10.1007/s11596-023-2724-7
36950221	Computational tools for exploring peptide-membrane interactions in gram-positive bacteria	Kumar S, Balaya RDA, Kanekar S, Raju R, Prasad TSK, Kandasamy RK.	Comput Struct Biotechnol J. 2023 Mar 2;21:1995-2008. doi: 10.1016/j.csbj.2023.02.051. eCollection 2023.	Kumar S	Comput Struct Biotechnol J	2023	2023-03-23	PMC10025024		10.1016/j.csbj.2023.02.051

[truncated: 280 more sheets: HBB_HBB, ADIPOQ_ADIPO, SAA1_SAA1, SAA2_SAA2, IGLV9-49_LV949, PI16_PI16, PLCH1_PLCH1, IGFBP2_IBP2, IGHD_IGHD, IGHV5-10-1_HV5X1, S100A8_S100A8, IGHV1OR15-1_A0A075B7D0, IGLV6-57_LV657, CRTAC1_CRAC1, IGHV6-1_HV601, S100A9_S100A9, IGHV3OR16-12_A0A075B7B8, APMAP_APMAP, CFD_CFAD, C4B_2_CO4B …]
