# Supplementary material for: Ataxin-2 as a candidate blood biomarker for estimating disease status in cases of suspected glioblastoma recurrence
Source: Brain Tumor Pathol. 2025 Sep 22;43(2):43–55. doi: 10.1007/s10014-025-00517-z (PMC13076406; doi:10.1007/s10014-025-00517-z)
Supplement: Supplementary file 11 — Supplementary file11 (XLSX 33 KB) [file 10014_2025_517_MOESM11_ESM.xlsx]

## Sheet: Sheet1
Supplementaly Table 4	Expression levels of 149 proteins in 14 serum samples detected by SWATH-MS.
Protein.Names	Genes	PsP 1	PsP 2	PsP 3	Rec 1	Rec 2	Rec 3	Rec 4	Rec 5	Rec 6	Rec 7	Rec 8	Rec 9	Rec 10	Rec 11	T-test, P-value
1x	1x	pPro	pPro	pPro	Rec	Rec	Rec	Rec	Rec	Rec	Rec	Rec	Rec	Rec	Rec	(* Proteins were not consistently detected)
UCP5_HUMAN	SLC25A14					908.086				208.513			357.635			*
ATX2_HUMAN	ATXN2				177.362	147.071	81.968	156.269	254.979		314.568		254.686	368.817		*
CAH1_HUMAN	CA1	8.92763	29.6027	14.9732	4.30542	37.6701	103.418	215.01	522.196	75.5359	44.9301	470.006	13.1974	40.7915	14.1422	0.290595
KV621_HUMAN	IGKV6-21			3.41538	4.25579	24.8741	4.02277	30.2188					5.93332	26.2538		*
HBD_HUMAN	HBD	83.9478	311.065	185.206	91.157	272.706	508.991	1274.45	2205	431.344	365.695	1788.76	179.995	215.956	75.7661	0.296132
HBA_HUMAN	HBA2	1577.91	6257.82	4457.55	2233.96	5198.33	9174.27	20850.2	34602.2	9699.95	6362.75	33343.4	4702.03	5437.57	3080.78	0.27229
HBB_HUMAN	HBB	2176.9	8914.54	5862.62	2874.28	7695.32	13033.5	29095.1	42447.1	12117.7	8567.4	40283.5	6347.31	6966.47	3701.58	0.267536
LV949_HUMAN	IGLV9-49	61.4401	208.927	112.5	884.617	179.41	306.468	328.958	157.378	176.379	191.988	660.163	82.0539	178.275	297.839	0.229208
PI16_HUMAN	PI16			28.1926	60.2495	49.2449					43.0982			120.237		*
PLCH1_HUMAN	PLCH1	38.9438	98.2926	209.502	226.901	274.761	163.25	284.085	75.9104	99.074	147.791	164.316	639.47	533.33	206.033	0.217791
IGHD_HUMAN	IGHD	21.5072	17.9011	193.19	133.719	8.05311	232.94		157.118	277.525	15.1882	24.178	542.951	181.254	105.456	*
HV5X1_HUMAN	IGHV5-10-1	24.0396	18.2951	260.1	7.49125	399.842	55.2359	38.576	27.7162	25.9659	354.155	621.696	24.6889	31.2129	755.098	0.514971
A0A075B7D0_HUMAN	IGHV1OR15-1	611.994	2387.83	117.806	288.704	2102.7	3665.75	1757.27	1440.85	784.561	890.159	3651.17	2223.38	1867.12	2051.75	0.257686
HV601_HUMAN	IGHV6-1	274.974	3393.84	660.132	663.224	3176.23	6027.94	3136.13	917.942	2755.49	363.657	1687.28	4905.88	2010.76	735.608	0.433412
A0A075B7B8_HUMAN	IGHV3OR16-12	437.995	864.125	687.985	1007.94	988.117	1802.46	1096.51	1182.46	841.074	978.565	1075.39	1102	880.535	986.62	0.0238332
APMAP_HUMAN	APMAP	25.9895	60.801	31.6032	91.2348	80.112	30.5959	46.9733	61.7545	36.7509	86.9549		80.859	54.4784	64.3054	*
CFAD_HUMAN	CFD	44.5662	72.3417	49.0521	107.198	111.038	67.2948	58.1553	88.6127	42.0595	91.5511	131.061	96.2093	68.9659	102.745	0.0664718
CO4B_HUMAN	C4B_2	2133.81	1449.72	1217.73	2743.98	2700.71	2674.62	2358.67	3466.7	1462.08	2389.27	3324.4	922.864	2587.59	2329.51	0.0849757
HV434_HUMAN	IGHV4-34	79.07	455.676	274.358	307.937	291.005	638.702	755.058	400.54	203.69	238.366	642.946	336.831	273.555	398.766	0.277277
KVD16_HUMAN	IGKV1D-16	58.7073	9.82171	41.0695	25.5613	40.1072	122.714	77.8391	12.6753	56.7897	80.8803	24.7578	34.8671	48.5673	80.7976	0.384624
FIBG_HUMAN	FGG	213.25	53571.7	37038.5	38654.5	43870.1	58498.8	55843.2	53357.6	244.644	45315	62445.5	38601.4	45338.4	52874.3	0.256034
ZA2G_HUMAN	AZGP1	182.32	356.801	182.57	212.086	392.716	223.482	239.826	547.474	334.08	311.493	454.709	253.532	320.6	598.363	0.196315
HV551_HUMAN	IGHV5-51	190.212	186.742	29.2976	180.533	147.394	194.714	422.655	164.75	98.8813	96.0382	291.754	157.22	208.03	216.469	0.318636
KVD15_HUMAN	IGKV3D-15	274.546	610.262	473.341	458.965	957.266	413.295	830.404	548.527	197.168	622.646	1009.77	698.459	671.978	772.177	0.208114
LV151_HUMAN	IGLV1-51	41.2343	58.7259	29.5956	93.785	40.9668	37.6295	78.1051	82.9656		15.9289	73.9228	23.2571		110.816	*
GP108_HUMAN	GPR108		1413.65	130.281	1140.79	664.188	1424.36	1293.93	1164.11		930.416	1548.29	642.802	1105.46	1136.18	*
HV169_HUMAN	IGHV1-69	4.94395	273.47			173.128	370.625	419.922	193.272	100.878	32.5454	335.023	181.029	83.985	71.6926	*
ITIH3_HUMAN	ITIH3	1235.97	1124.4	845.106	1323.14	1356.29	1334.1	1849.09	1652	1843.21	1364.79	1423.4	1803.78	1092.28	1469.41	0.0180578
HV102_HUMAN	IGHV1-2	93.2075			44.5097		167.908	178.446		82.645	14.7466	151.588	179.444	163.914		*
HV343_HUMAN	IGHV3-43		36.8369	52.8647	48.8582	55.7451	42.1422	77.1798	80.5447	48.4046	99.0543	74.7179	52.2757	47.9489	20.1194	*
LV140_HUMAN	IGLV1-40	462.772	600.155	354.446	758.885	573.07	1031.47	1332.54	416.355	328.404	256.688	685.317	375.909	420.998	489.557	0.511311
HV70D_HUMAN	IGHV2-70D		1640.05			914.763	1743.69	1255.59	2040.81	682.834	809.845	3184.06	998.785	6009.81	2917.98	*
FHR1_HUMAN	CFHR1		529.819	214.72					249.216	385.003	519.638	859.714	223.773		560.262	*
HV374_HUMAN	IGHV3-74	822.857	2152.15	2944.1	3036.1	1772.95	2032.47	2556.63	2024.05	1708.65	1555.11	2825.12	2826.04	2217.95	4308.63	0.411738
SYAM_HUMAN	AARS2	666.014	707.706	442.279	461.4	286.989	548.218	1593.5	907.889	682.876	343.749	772.351	822.871	696.44	994.668	0.557146
HV64D_HUMAN	IGHV3-64D	174.838	421.911	883.679	350.491	641.23	781.516	882.065	485.849	842.339	501.848	421.887	542	309.657	848.778	0.507866
KV117_HUMAN	IGKV1-17	60.9678	140.818	138.905	117.737	144.397	125.107	128.839	53.4173	70.9287	53.6484	453.181	149.536	85.8257	134.629	0.721205
SYYC_HUMAN	YARS1	111.442	97.913	69.8493	133.033	81.2883	106.3	91.9744	176.014	189.556	85.4437	115.417	57.9066	122.961	67.8268	0.482832
KVD20_HUMAN	IGKV3D-20	858.272	1722.8	2610.92	1974.74	1772.76	1615.16	3940.66	1575.5	751.699	1524.43	2357.58	2274.63	2169.08	2799.48	0.543957
LV208_HUMAN	IGLV2-8	50.6867	283.351	670.22	443.068	397.073	115.606	668.628	474.793	187.902	235.867	416.29	488.342	312.726	636.338	0.643402
HV372_HUMAN	IGHV3-72	69.7443	245.173	341.643	332.002	168.849	243.054	288.241	306.231	356.627	168.466	236.494	372.922	137.775	228.416	0.525012
SAMP_HUMAN	APCS	2135.4	4444.75	2777.83	2794.7	3312.88	3501.24	3633.38	7792.92	3377.74	4073.41	3813.31	2668.75	2407.59	2893.67	0.56931
HV118_HUMAN	IGHV1-18	40.1231	144.353	151.616	166.511	60.3193	278.363	123.264	65.2051	99.2972	52.3397	242.536	124.484	68.6866	159.573	0.69878
CO8A_HUMAN	C8A	1494.32	1242.65	1475.91	1859.63	1427.93	1912.68	1458.22	1951.1	2184.73	1719.77	1152.86	1418.3	1503.72	1305.22	0.271829
CO8G_HUMAN	C8G	508.716	594.963	757.016	860.883	691.981	845.716	500.182	899.544	763.621	809.234	473.873	729.459	636.832	572.378	0.36757
CO2_HUMAN	C2	324.436	615.03	563.749	515.576	533.395	584.62	659.594	665.449	594.242	582.986	619.768	424.817	522.518	508.738	0.305101
HV349_HUMAN	IGHV3-49	249.82	1363.67	906.532	547.974	925.643	434.57	1620.2	1342.61	820.644	619.555	1908.03	885.805	495.503	806.41	0.747516
ICAM2_HUMAN	ICAM2		10.2194	7.54537		8.97054	9.04454			11.0362		10.8159		8.8945	11.0495	*
CO7_HUMAN	C7	881.282	1987.84	1125.6	1943.99	2011.5	1216.31	1298.77	1151.11	961.737	832.219	1681.1	2190.92	1263.41	1853.09	0.621099
CO8B_HUMAN	C8B	1134.19	1131.66	1437.52	1678.2	1209.78	1468.24	1242.99	1622.95	1677.38	1543.43	1146.38	1288.57	1259.41	1011.37	0.344111
MASP2_HUMAN	MASP2	83.3517	105.056	69.5669	98.0462	150.898	108.034	65.8003	93.9689	51.9472	98.8324	155.77	76.8878	65.4425	81.3739	0.660032
KV37_HUMAN	IGKV3-7	1279.85	3936.03	6156.73	2492.53	4322.38	3801.67	3766.65	4142.24	3741.29	2475.9	5267.19	4907.05	5296.84	5870.27	0.673008
LV147_HUMAN	IGLV1-47	1322.17	3254.58	4265.02	3726.09	2112.77	1238.36	3805.6	3224.81	1836.45	2344.28	5044.96	4788.68	2813.29	4873.62	0.730419
LCAP_HUMAN	LNPEP	74.7194	120.29	113.723			130.416	96.8758								*
A0A0G2JRQ6_HUMAN				83.1782		67.4794	114.029	98.4405	98.5568	21.7641	77.8488	159.638			85.4295	*
A2AP_HUMAN	SERPINF2	1556.8	2810.72	2764.94	1984.53	2905.88	3047.42	3159.32	3077.53	862.893	3037.47	2818.12	2483.08	2654.89	2281.93	0.666496
CFAB_HUMAN	CFB	4993.59	6446.9	5149.41	5975.31	5367.69	5449.11	6191.05	8486.13	6424.68	5429.95	5295.51	4396.29	7276.06	4896.37	0.590834
AMBP_HUMAN	AMBP	6587.82	8124.82	8406.06	8489.98	7569.52	7463.93	8467.88	9640.22	5925.91	9186.97	11522.1	7190	6919.12	8115.42	0.589646
LV218_HUMAN	IGLV2-18	70.13	175.374	159.156	76.8591	140.953	224.431	143.365	91.0972	347.651	111.522	181.924	129.108	78.0731	58.1058	0.864705
KV116_HUMAN	IGKV1-16	60.364	13.6241	69.9477	73.1317	47.3249	34.0868	86.1061	33.7792	37.8961	40.7521	74.2531	45.1491	29.6655	60.5209	0.824338
ITIH4_HUMAN	ITIH4	4209.08	5396.7	5706.41	4925.08	4501.37	4204.34	5644.83	7564.98	5158.95	5493.65	6448.3	5023.91	5464.93	5104.9	0.611059
HABP2_HUMAN	HABP2	502.605	623.54	584.091	614.336	557.343	690.295	694.656	697.683	503.171	696.396	574.222	534.371	617.495	461.236	0.5369
FA12_HUMAN	F12	575.715	1159.49	1305.08	1697.29	730.238	1829.81	1487.64	598.955	1088.88	1276.38	584.43	795.329	638.671	1068.42	0.840421
IGJ_HUMAN	JCHAIN	1238.42	1632.64	1921.05	1453.79	471.721	1236.42	2081.48	1603.43	1600.5	1376.17	2019.73	2370.05	1376.47	2961.27	0.827643
F13B_HUMAN	F13B	267.78	401.769	267.689	346.962	395.999	393.434	355.066	254.055	246.358	310.151	402.912	245.136	389.348	277.105	0.712679
LV861_HUMAN	IGLV8-61	15.4742	24.9373	245.106	29.7236	141.151	106.734		60.2506	77.3698	43.4624	75.1173	68.8528	141.693	251.136	*
PCYOX_HUMAN	PCYOX1	116.614	57.0172	87.9139	81.1999	128.917	93.9895	110.365	48.8418	124.39	128.972	55.5096	51.38	78.7086	96.9078	0.856416
C4BPB_HUMAN	C4BPB	344.566	550.392	653.275	566.08	484.921	554.143	534.656	697.305	654.448	540.528	601.811	470.793	369.056	427.715	0.777754
APOH_HUMAN	APOH	6260.66	6470.13	6390.38	6510.56	7080.4	6870.49	6338.35	7159.38	5035.7	7012.13	7452.31	7280.36	5604.12	6506.07	0.583273
SHBG_HUMAN	SHBG	451.194	226.919	217.578	785.567	244.598	73.3464	280.814	79.8756	242.847	161.809	315.209	588.577	305.251	315.05	0.94072
C4BPA_HUMAN	C4BPA	6434.25	8656.64	8412.66	7579.87	7029.22	9304.42	8877.76	10566.6	9166.54	8817.88	10121.9	5561.71	6469.33	5444.84	0.823871
CO4A_HUMAN	C4A	2383.79	2608.58	2395.62	3224.38	1652.91	2606.27	2234.79	3246.25	3057.34	1622.34	2684.92	2138.75	3616.28	1764.15	0.871528
S4R460_HUMAN	IGHV3OR16-9	3311.06	7846.53	7500.66	5840.34	5835.36	6887.49	7575.71	5630.67	5996.57	4521.35	7688.91	6155.75	4790.24	9104.73	0.890715
VTDB_HUMAN	GC	15887.2	17112.1	17221.9	19201.8	20271.4	13980.8	18890.8	14999	15416.5	16772.7	19039	14815.3	19401.4	15644	0.779133
A1BG_HUMAN	A1BG	8936.21	9608.06	8288.95	8668.73	9321.07	7944.39	9905.38	6855.74	9553.55	8745.01	10172.1	9378.71	9840.13	10258.8	0.753842
IGHG3_HUMAN	IGHG3	5197.63	11786.5	2133.97	12262.9	1846.93	7212.62	7902.61	3372.32	2833.15	3797.43	14188.7	6448.37	7005.97	4733.54	0.959717
FETUB_HUMAN	FETUB	407.531	745.274	562.981	780.909	467.38	586.273	641.264	548.17	309.067	531.243	678.455	421.855	818.002	611.835	0.926811
TETN_HUMAN	CLEC3B	512.624	488.771	400.061	515.34	657.44	439.542	413.852	266.53	369.033	418.404	315.573	536.799	667.592	618.863	0.930836
PGRP2_HUMAN	PGLYRP2	3502.02	3011.99	3132.17	3177.79	3610.97	3023.41	3174.71	2295.65	3017.88	3558.9	3067.27	3963.56	3417.52	3293.01	0.937534
ZN613_HUMAN	ZNF613		10.2329	3.6486	3.90946			9.38937			2.22143	12.6149		6.76084		*
THBG_HUMAN	SERPINA7	609.242	660.189	534.494	720.219	727.627	682.548	664.121	594.426	498.985	530.994	541.704	526.715	531.012	568.087	0.962484
ITIH1_HUMAN	ITIH1	4660.53	4382.28	4893.81	2944.4	5375.89	5039.13	5565.29	4779.83	5400.57	5295.55	4134.14	4178.61	3904.37	4183.38	0.956603
KV401_HUMAN	IGKV4-1	660.006	3370.28	6676.76	4006.97	2654.07	5706.3	3831.07	4431.17	1067.17	2594.68	4464.32	3376.97	3448.19	3369.95	0.97962
IGKC_HUMAN	IGKC	18409.1	40056.7	57074.1	36084.1	32213.9	41869.6	39502.8	33725.7	30153.5	29587.9	41327.1	47103.2	33128.6	54160.9	0.950511
KLKB1_HUMAN	KLKB1	1281.52	1211.04	1649.01	1211.58	1224.44	1666.59	1465.75	1249.63	1408.02	1405.52	1631.85	1277.32	1510.19	949.723	0.905429
FHR2_HUMAN	CFHR2	150.45	419.228	199.577	381.403	280.165	138.458	329.329	212.711	328.798	183.706	280.268	163.011	317.8	167.768	0.957588
KAIN_HUMAN	SERPINA4	485.276	552.39	428.073	322.741	787.993	615.095	580.836	453.585	318.946	565.575	375.389	381.944	415.481	482.098	0.939119
HEP2_HUMAN	SERPIND1	3744.97	3515.86	2597.68	1538.67	3178.81	3675.82	3440.84	3785.79	3060.61	3618.37	3953.71	2135.12	3862.02	3393.54	0.925231
A1AG2_HUMAN	ORM2	10006.6	19146.3	15187.8	13908.2	14841.7	17805.4	18707.9	19071.8	17885.3	14460.6	13364	9009.9	7782.22	11607.1	0.88649
IGHA2_HUMAN	IGHA2	457.424	4227.84	4862.65	1940.19	1895.8	2392.84	1286.27	5812.15	3587.21	3279.83	1298.18	7103.69	2853.38	2652.34	0.948997
TPO_HUMAN	THPO	996.138	1329.98	1063.59		1160.17								792.791	1344.48	*
ZN404_HUMAN	ZNF404	69.8311	85.6813	49.2287	93.2588	85.2894	42.6064	50.395	57.0288	30.0111	78.3889	59.4341	81.3652	74.6558	77.8055	0.886297
FA9_HUMAN	F9	339.277	405.834	483.854	379.177	404.891	428.532	355.306	496.953	371.022	460.214	417.868	303.457	327.701	412.115	0.732727
IGHM_HUMAN	IGHM	67194.9	56513.4	65646.9	48636	23679.9	51228.3	101406	62549.6	76414.4	37420.7	55557.6	68990.4	63746.1	77717.6	0.849462
HV338_HUMAN	IGHV3-38	237.311	179.614	476.463	282.374	242.793	179.277	292.097	103.861	354.404	354.925	271.642	379.905	460.531	216.322	0.866361
CPN2_HUMAN	CPN2	701.72	781.306	687.607	763.46	766.737	697.876	884.262	910.109	449.22	695.744	781.361	657.507	520.683	473.72	0.732658
HV205_HUMAN	IGHV2-5	14.9232	22.8091				6.07406	9.99912						37.8811		*
MMRN2_HUMAN	MMRN2		0.99061	8.50359		3.95662		3.22231	2.97103			3.01682	9.21917			*
CO6_HUMAN	C6	1372.94	1244.87	1584.12	938.49	1176.39	1481.12	1276.95	1519.47	1519.76	1160.64	1338.96	1219.79	1386.33	1191.76	0.366323
FA11_HUMAN	F11	93.2322	105.177	147.371	73.7321	99.9894	89.4642	99.6069	97.3866	94.5919	113.568	164.766	105.364	131.179	85.1803	0.547143
APOF_HUMAN	APOF	484.215	430.357	300.722	208.927	528.962	145.8	382.857	439.731	410.181	415.987	354.298	358.489	418.935	368.839	0.581921
GP1BA_HUMAN	GP1BA	36.0836	136.665	161.531	150.474	121.14	48.7577	61.1587	74.8471	56.5757	63.0533	134.372	91.3176	220.89	85.8068	0.769824
BTD_HUMAN	BTD	789.162	768.449	537.511	430.241	716.872	807.616	619.472	749.117	564.19	733.518	633.863	799.364	415.262	459.611	0.481545
APOM_HUMAN	APOM	2624.04	2298.3	2130.07	2233.2	2937.54	2079.99	1347.46	2036.33	1632.08	2698.14	1502.95	2278.06	2335.97	2073.61	0.418789
LCAT_HUMAN	LCAT	472.922	383.475	394.134	275.839	364.788	433.735	388.024	359.152	372.573	466.937	420.249	325.212	355.583	342.368	0.224631
HV307_HUMAN	IGHV3-7	1473.83	3375.01	4417.91	2760.6	3319.14	3292.48	3651.4	2419.36	2588.15	1564.2	2617.46	2548.48	2593.19	2987.37	0.534765
PZP_HUMAN	PZP	3241.5	5080.46	6571.31	1371.33	1212.98	3740.76	12523.4	5089.29	7480.96	383.315	5970.85	1000.66	6040.14	3921.86	0.810608
PROP_HUMAN	CFP	620.838	730.456	1146.1	765.916	642.755	891.471	914.546	593.218	623.153	758.394	793.271	544.711	850.645	766.681	0.394051
CD5L_HUMAN	CD5L	1970.98	1693.91	1689.81	1287.98	622.583	1347.16	2889.95	1804.15	1808.08	1075.93	1281.3	1793.9	1544.02	1986.04	0.580354
SCN8A_HUMAN	SCN8A	279.457	124.622										177.963			*
HV373_HUMAN	IGHV3-73	45.5483	61.8068	244.147	175.984	92.019	53.9654	195.547	75.4135	35.205	131.813	137.988	61.0702	86.8935	83.8398	0.738111
CETP_HUMAN	CETP	26.4814	39.1493	48.6486	16.3545	23.9101	31.6666	58.8928		43.8535	35.3419	18.9043	21.4227	39.5548	41.637	*
LV469_HUMAN	IGLV4-69		186.681	249.352	30.7639	263.429	148.554	318.005	182.944	99.7647	194.305	65.0648	188.719	336.409	250.267	*
CBPN_HUMAN	CPN1	683.822	568.927	767.703	713.511	606.183	590.688	697.239	792.645	376.987	585.696	613.224	587.608	391.595	416.825	0.286873
AFAM_HUMAN	AFM	3274.42	4033.46	3257.33	2177.75	4597.16	3824.57	2975.36	2197.38	2853.87	2990.18	2714.62	2739.23	3280.45	2817.47	0.261483
PHLD_HUMAN	GPLD1	556.535	699.038	775.105	864.316	574.758	430.102	495.766	355.664	540.669	789.082	533.643	604.013	596.756	582.661	0.301933
ALS_HUMAN	IGFALS	1572.11	1547.3	2293.28	595.346	1899.87	1870.56	1798.32	1544.84	1434.61	1611.77	2069.96	701.797	1738.26	1569.1	0.383832
A0A075B7D8_HUMAN	IGHV3OR15-7	190.841	699.779	705.267	665.147	337.718	230.144	1049.49	256.771	470.659	276.159	458.017	255.054	374.845	490.08	0.592466
KV230_HUMAN	IGKV2-30	3735.97	4946.02	8974.2	3936.74	4267.4	6348.63	4802.62	4193.92	3606.95	3793.24	3504.25	4531.21	5819.15	8634.58	0.397215
BTAF1_HUMAN	BTAF1	77.8315	63.5839	96.5234	35.1083	79.5014	69.1383	42.5779	61.109	10.7241	48.6735	87.7264	99.8884	99.8074	83.0446	0.436086
APOC3_HUMAN	APOC3	4436.55	4496.46	4738.45	4439.5	3522.29	3763.02	2905.79	4830.49	1749.63	5191.21	4104.41	4046.49	3543.86	2740.16	0.176758
HPTR_HUMAN	HPR	1455.87	1016.34	949.66	1473.31	749.324	903.483	972.716	716.115	1192.5	743.234	841.67	460.284	924.204	1216.04	0.263534
ZPI_HUMAN	SERPINA10	169.777	153.637	127.119	89.2536	99.8064	155.009	136.794	149.556	99.687	181.027	123.798	78.5956	96.241	129.436	0.177626
LV310_HUMAN	IGLV3-10	111.385	270.85	411.521	283.345	347.844	80.6461	327.047	247.832	40.775	282.937	97.6935	218.728	91.4124	283.223	0.485553
HV226_HUMAN	IGHV2-26	12.5726	110.623	24.0141	90.842	41.9295	7.60021	29.713		20.273	32.6168	52.0901		12.5176	45.4115	*
PPIA_HUMAN	PPIA		59.5473	35.9667	12.7941	12.8907	7.72523	9.15585	5.34413	4.81689		22.958		232.94	13.7996	*
PROC_HUMAN	PROC	308.028	193.438	337.303	194.904	221.733	240.961	178.762	187.069	184.842	246.58	236.221	211.738	196.913	191.168	0.0142429
A0A0J9YY99_HUMAN		87.4219	139.035	446.993	54.4131	260.848	103.284	118.06	248.698	59.3891		161.759	236.07	32.4878	376.744	*
FCN2_HUMAN	FCN2	76.5434	44.9616	61.2356	50.5574	21.44	46.2023	15.8412	64.1184	60.4136	43.2924	35.5519	16.3327	57.3677	66.8984	0.170735
IGHG4_HUMAN	IGHG4	1318.63	18055.2	13925.8	11883.1	12904.7	2782.36	2946.44	12737.5	8078.43	3369.8	1411.61	13366.5	13446.2	3769.22	0.413029
FHR4_HUMAN	CFHR4	58.5601	351.938	68.0414	112.825	85.1659	47.4643	156.582	103.164	202.088	81.9627	134.286	39.0075	131.856	118.62	0.366275
AAKG2_HUMAN	PRKAG2		21.2187	2.07853	3.50579		14.2694	13.5734	9.54049	10.6767	3.55878	11.471	1.55811		3.87592	*
HV383_HUMAN	IGHV3-38-3	161.371	326.034	522.753	235.197	126.94	196.622	443.724	152.94	258.583	167.538	127.45	322.738	129.282	312.531	0.173909
LV136_HUMAN	IGLV1-36	27.3977	83.411	109.551			115.459	95.7193	15.1187	11.0383	21.315	31.9881	6.62904		86.6129	*
PRG4_HUMAN	PRG4	111.245	89.3675	187.649	75.6822	78.5486	98.7393	109.952	86.7701	82.2331	106.413	66.2318	42.6212	130.472	48.817	0.0506602
G3P_HUMAN	GAPDH	6.04979	175.585	139.265	109.555	12.8171	46.0466	33.4792	32.4212	19.8345	31.2491	95.9238	25.0214	228.009	114.556	0.406216
TBB1_HUMAN	TUBB1		160.547	105.19	44.6786	31.6526	25.7847		8.19641			24.8543		350.667	101.462	*
K1C9_HUMAN	KRT9	14.8832	109.506	3.99297		7.88049	23.5471		29.2748	30.735	39.146	18.5511	36.7893	29.4539	26.9749	*
APOC2_HUMAN	APOC2	8058.33	4849.35	2749.64	5625.28	2556.77	4740.41	2012.22	3783.73	350.61	5344.31	3388.15	2642.85	3459.2	1415.86	0.121283
SPP24_HUMAN	SPP2	81.9647	23.1034	63.1231	24.9347	49.4824	23.2908	55.3932	34.0714	20.6595	47.589	50.1445	23.0663	22.6029	27.2337	0.0796351
PROZ_HUMAN	PROZ	75.675	77.0213	46.3987	16.6129	22.8633	78.7147	29.7153	53.3982	27.7686	84.7717	44.6133	9.31817	32.0863	39.7189	0.104755
CCD92_HUMAN	CCDC92	197.1	484.056	27.1022	183.997		107.877	152.831	36.9742	39.1024	91.1674	369.988	73.5427	188.333	152.329	*
AN18A_HUMAN	ANKRD18A	62.2894	62.2217	37.77	19.872				10.4569	58.7872	34.8176	24.2549			41.0039	*
HV146_HUMAN	IGHV1-46	29.2665	71.1707	19.2297	50.8422	16.2049	33.9854	54.6741	0.546742	14.301	13.0489	31.7891	1.86071	10.6469	20.6094	0.209957
HV103_HUMAN	IGHV1-3	52.1431	79.8918	49.4591	44.5188	50.404	13.5177	36.293	10.7787		24.3961	56.9038		10.5231	46.0658	*
FR1L6_HUMAN	FER1L6	826.869								771.455					28.1233	*
K2C1_HUMAN	KRT1	17.797	184.072	15.8003	21.817	9.04381	11.1095	12.616	61.7971	34.1219	44.661	41.2286	21.2731	12.4799	71.6158	0.173857
APOC4_HUMAN	APOC4	1257.54	596.068	305.94	273.037	231.63	242.483	222.66	436.015	105.388	746.349	502.645	124.703	262.067	197.562	0.0318528
Protein X	Protein X	152.382	224.666	155.266	291.945	450.589	286.864	335.508	269.751	247.742	339.086	406.615	193.722	307.643	342.463	0.0084181
